# Supplementary material for: ﻿Chironomidae (Diptera) from mountain lakes of the Eastern Carpathians, Romania: First records and insight into diversity
Source: Zookeys. 2025 Mar 28;1233:107–23. doi: 10.3897/zookeys.1233.142856 (PMC11971640; doi:10.3897/zookeys.1233.142856)
Supplement: XML Treatment for Zavrelimyia punctatissima [file zookeys.1233.142856-treatment1.xml]

<!DOCTYPE tp:taxon-treatment
  PUBLIC "-//TaxonX//DTD Taxonomic Treatment Publishing DTD v0 20100105//EN" "tax-treatment-NSO.dtd">
<tp:taxon-treatment xmlns:tp="http://www.plazi.org/taxpub"><tp:treatment-meta><kwd-group><label>Taxon classification</label><kwd>
                <named-content content-type="kingdom">Animalia</named-content>
              </kwd><kwd>
                <named-content content-type="order">Diptera</named-content>
              </kwd><kwd>
                <named-content content-type="family">Chironomidae</named-content>
              </kwd></kwd-group><mixed-citation publication-type="journal"><person-group><name><surname>Bitušík</surname><given-names>Peter</given-names></name><name><surname>Slobodníková</surname><given-names>Veronika</given-names></name><name><surname>Novikmec</surname><given-names>Milan</given-names></name><name><surname>Dudáš</surname><given-names>Adam</given-names></name><name><surname>Hamerlík</surname><given-names>Ladislav</given-names></name></person-group><article-title>﻿<tp:taxon-name><tp:taxon-name-part taxon-name-part-type="family">Chironomidae</tp:taxon-name-part></tp:taxon-name> (<tp:taxon-name><tp:taxon-name-part taxon-name-part-type="order">Diptera</tp:taxon-name-part></tp:taxon-name>) from mountain lakes of the Eastern Carpathians, Romania: First records and insight into diversity</article-title><source>Zookeys</source><day>28</day><month>03</month><year>2025</year><volume>1233</volume><fpage>107</fpage><lpage>123</lpage><pub-id pub-id-type="doi">10.3897/zookeys.1233.142856</pub-id></mixed-citation></tp:treatment-meta><tp:nomenclature><label>﻿</label><tp:taxon-name>
              <object-id xmlns:xlink="http://www.w3.org/1999/xlink" content-type="arpha" xlink:type="simple">5A5FFE5C-463D-579C-8309-584D7B098F16</object-id>
              <tp:taxon-name-part taxon-name-part-type="genus" reg="Zavrelimyia">Zavrelimyia</tp:taxon-name-part>
              <tp:taxon-name-part taxon-name-part-type="species" reg="punctatissima">punctatissima</tp:taxon-name-part>
            </tp:taxon-name><tp:taxon-authority>(Goetghebuer, 1934)</tp:taxon-authority></tp:nomenclature><tp:treatment-sec sec-type="material" id="SECID0EOGAG"><title>Material examined.</title><p>• 6 pupal exuviae, Taul Stiol (R4), 3 July 2023.</p></tp:treatment-sec><tp:treatment-sec sec-type="distribution" id="SECID0ETGAG"><title>Distribution.</title><p>West Palaearctic. The species is known from a few European countries: Austria, France, Germany, Italy, Norway, and Slovakia (<xref ref-type="bibr" rid="B3">Ashe and O’Connor 2009</xref>).</p></tp:treatment-sec><tp:treatment-sec sec-type="habitat" id="SECID0E4GAG"><title>Habitat.</title><p>It is a cold-stenothermal species adapted to live in oligotrophic waters with high oxygen concentrations (<xref ref-type="bibr" rid="B16">Boggero and Lencioni 2006</xref>). <xref ref-type="bibr" rid="B15">Boggero (2018)</xref> considers it strictly rheophilous. The species is a typical inhabitant of the littoral, inlets and outlets of alpine lakes (<xref ref-type="bibr" rid="B72">Rossaro et al. 2006</xref>; <xref ref-type="bibr" rid="B29">Hamerlík and Bitušík 2008</xref>; <xref ref-type="bibr" rid="B76">Steingruber et al 2013</xref>).</p></tp:treatment-sec><tp:treatment-sec sec-type="remarks" id="SECID0EXHAG"><title>Remarks.</title><p>Pupal exuviae closely resemble those of <italic><tp:taxon-name><tp:taxon-name-part taxon-name-part-type="genus" reg="Zavrelimyia">Zavrelimyia</tp:taxon-name-part><tp:taxon-name-part taxon-name-part-type="species" reg="hirtimana">hirtimana</tp:taxon-name-part></tp:taxon-name></italic> (Kieffer, 1918), but all collected specimens exhibit very small plastron plates. The plastron plate diameter to thoracic horn length (0.054–0.055) aligns with the diagnosis of <xref ref-type="bibr" rid="B39">Langton and Visser (2003)</xref> for <italic><tp:taxon-name><tp:taxon-name-part taxon-name-part-type="genus" reg="Zavrelimyia">Z.</tp:taxon-name-part><tp:taxon-name-part taxon-name-part-type="species" reg="punctatissima">punctatissima</tp:taxon-name-part></tp:taxon-name></italic>.</p></tp:treatment-sec><ref-list><ref id="B3"><mixed-citation xmlns:xlink="http://www.w3.org/1999/xlink" xlink:type="simple"><person-group><name name-style="western"><surname>Ashe</surname><given-names>P</given-names></name><name name-style="western"><surname>O’Connor</surname><given-names>JP</given-names></name></person-group> (<year>2009</year>) <source>A World Catalogue of <tp:taxon-name><tp:taxon-name-part taxon-name-part-type="family">Chironomidae</tp:taxon-name-part></tp:taxon-name> (<tp:taxon-name><tp:taxon-name-part taxon-name-part-type="order">Diptera</tp:taxon-name-part></tp:taxon-name>). Part 1. <tp:taxon-name><tp:taxon-name-part taxon-name-part-type="subfamily">Buchonomyiinae</tp:taxon-name-part></tp:taxon-name>, <tp:taxon-name><tp:taxon-name-part taxon-name-part-type="subfamily">Chilenomyiinae</tp:taxon-name-part></tp:taxon-name>, <tp:taxon-name><tp:taxon-name-part taxon-name-part-type="subfamily">Podonominae</tp:taxon-name-part></tp:taxon-name>, <tp:taxon-name><tp:taxon-name-part taxon-name-part-type="subfamily">Aphroteniinae</tp:taxon-name-part></tp:taxon-name>, <tp:taxon-name><tp:taxon-name-part taxon-name-part-type="subfamily">Tanypodinae</tp:taxon-name-part></tp:taxon-name>, <tp:taxon-name><tp:taxon-name-part taxon-name-part-type="subfamily">Usambaromyiinae</tp:taxon-name-part></tp:taxon-name>, <tp:taxon-name><tp:taxon-name-part taxon-name-part-type="subfamily">Diamesinae</tp:taxon-name-part></tp:taxon-name>, <tp:taxon-name><tp:taxon-name-part taxon-name-part-type="subfamily">Prodiamesinae</tp:taxon-name-part></tp:taxon-name> and <tp:taxon-name><tp:taxon-name-part taxon-name-part-type="subfamily">Telmatogetoninae</tp:taxon-name-part></tp:taxon-name>.</source><publisher-name>Irish Biogeographical Society and National Museum of Ireland</publisher-name>, <publisher-loc>Dublin</publisher-loc>, <size units="page">445 pp</size>.</mixed-citation></ref><ref id="B16"><mixed-citation xmlns:xlink="http://www.w3.org/1999/xlink" xlink:type="simple"><person-group><name name-style="western"><surname>Boggero</surname><given-names>A</given-names></name><name name-style="western"><surname>Lencioni</surname><given-names>V</given-names></name></person-group> (<year>2006</year>) <article-title>Macroinvertebrates assemblages of high altitude lakes, inlets and outlets in the southern Alps.</article-title><source>Archiv für Hydrobiologie</source><volume>165</volume>: <fpage>37</fpage>–<lpage>61</lpage>. <ext-link xlink:href="10.1127/0003-9136/2006/0165-0037" ext-link-type="doi" xlink:type="simple">https://doi.org/10.1127/0003-9136/2006/0165-0037</ext-link></mixed-citation></ref><ref id="B15"><mixed-citation xmlns:xlink="http://www.w3.org/1999/xlink" xlink:type="simple"><person-group><name name-style="western"><surname>Boggero</surname><given-names>A</given-names></name></person-group> (<year>2018</year>) <article-title>Macroinvertebrates of Italian mountain lakes: A review.</article-title><source>Redia – Giornale di Zoologia</source><volume>101</volume>: <fpage>34</fpage>–<lpage>45</lpage>. <ext-link xlink:href="10.19263/REDIA-101.18.06" ext-link-type="doi" xlink:type="simple">https://doi.org/10.19263/REDIA-101.18.06</ext-link></mixed-citation></ref><ref id="B72"><mixed-citation xmlns:xlink="http://www.w3.org/1999/xlink" xlink:type="simple"><person-group><name name-style="western"><surname>Rossaro</surname><given-names>B</given-names></name><name name-style="western"><surname>Lencioni</surname><given-names>V</given-names></name><name name-style="western"><surname>Boggero</surname><given-names>A</given-names></name><name name-style="western"><surname>Marziali</surname><given-names>L</given-names></name></person-group> (<year>2006</year>) <article-title>Chironomids from Southern Alpine running waters: ecology, biogeography.</article-title><source>Hydrobiologia</source><volume>562</volume>: <fpage>231</fpage>–<lpage>246</lpage>. <ext-link xlink:href="10.1007/s10750-005-1813-x" ext-link-type="doi" xlink:type="simple">https://doi.org/10.1007/s10750-005-1813-x</ext-link></mixed-citation></ref><ref id="B29"><mixed-citation xmlns:xlink="http://www.w3.org/1999/xlink" xlink:type="simple"><person-group><name name-style="western"><surname>Hamerlík</surname><given-names>L</given-names></name><name name-style="western"><surname>Bitušík</surname><given-names>P</given-names></name></person-group> (<year>2008</year>) <article-title>Records of <tp:taxon-name><tp:taxon-name-part taxon-name-part-type="family">Chironomidae</tp:taxon-name-part></tp:taxon-name> (<tp:taxon-name><tp:taxon-name-part taxon-name-part-type="order">Diptera</tp:taxon-name-part></tp:taxon-name>) from a subalpine Tatra lake, new in Slovakia.</article-title><source>Lauterbornia</source><volume>62</volume>: <fpage>131</fpage>–<lpage>133</lpage>.</mixed-citation></ref><ref id="B76"><mixed-citation xmlns:xlink="http://www.w3.org/1999/xlink" xlink:type="simple"><person-group><name name-style="western"><surname>Steingruber</surname><given-names>S</given-names></name><name name-style="western"><surname>Boggero</surname><given-names>A</given-names></name><name name-style="western"><surname>Pradella</surname><given-names>C</given-names></name><name name-style="western"><surname>Dumnicka</surname><given-names>E</given-names></name><name name-style="western"><surname>Colombo</surname><given-names>L</given-names></name></person-group> (<year>2013</year>) Can we use macroinvertebrates as indicators of acidification of high-altitude Alpine lakes? Bollettino della Società ticinese di scienze naturali 101: 23–34.</mixed-citation></ref><ref id="B39"><mixed-citation xmlns:xlink="http://www.w3.org/1999/xlink" xlink:type="simple"><person-group><name name-style="western"><surname>Langton</surname><given-names>PH</given-names></name><name name-style="western"><surname>Visser</surname><given-names>H</given-names></name></person-group> (<year>2003</year>) <tp:taxon-name><tp:taxon-name-part taxon-name-part-type="family">Chironomidae</tp:taxon-name-part></tp:taxon-name> exuviae. A key to pupal exuviae of the West Palaearctic Region. Interactive Identification System for the Europaean Limnofauna (IISEL), World Biodiversity Database, CD–ROM Series.</mixed-citation></ref></ref-list></tp:taxon-treatment>
