# Supplementary material for: ﻿Chironomidae (Diptera) from mountain lakes of the Eastern Carpathians, Romania: First records and insight into diversity
Source: Zookeys. 2025 Mar 28;1233:107–23. doi: 10.3897/zookeys.1233.142856 (PMC11971640; doi:10.3897/zookeys.1233.142856)
Supplement: XML Treatment for Procladius (Holotanypus) sagittalis [file zookeys.1233.142856-treatment2.xml]

<!DOCTYPE tp:taxon-treatment
  PUBLIC "-//TaxonX//DTD Taxonomic Treatment Publishing DTD v0 20100105//EN" "tax-treatment-NSO.dtd">
<tp:taxon-treatment xmlns:tp="http://www.plazi.org/taxpub"><tp:treatment-meta><kwd-group><label>Taxon classification</label><kwd>
                <named-content content-type="kingdom">Animalia</named-content>
              </kwd><kwd>
                <named-content content-type="order">Diptera</named-content>
              </kwd><kwd>
                <named-content content-type="family">Chironomidae</named-content>
              </kwd></kwd-group><mixed-citation publication-type="journal"><person-group><name><surname>Bitušík</surname><given-names>Peter</given-names></name><name><surname>Slobodníková</surname><given-names>Veronika</given-names></name><name><surname>Novikmec</surname><given-names>Milan</given-names></name><name><surname>Dudáš</surname><given-names>Adam</given-names></name><name><surname>Hamerlík</surname><given-names>Ladislav</given-names></name></person-group><article-title>﻿<tp:taxon-name><tp:taxon-name-part taxon-name-part-type="family">Chironomidae</tp:taxon-name-part></tp:taxon-name> (<tp:taxon-name><tp:taxon-name-part taxon-name-part-type="order">Diptera</tp:taxon-name-part></tp:taxon-name>) from mountain lakes of the Eastern Carpathians, Romania: First records and insight into diversity</article-title><source>Zookeys</source><day>28</day><month>03</month><year>2025</year><volume>1233</volume><fpage>107</fpage><lpage>123</lpage><pub-id pub-id-type="doi">10.3897/zookeys.1233.142856</pub-id></mixed-citation></tp:treatment-meta><tp:nomenclature><label>﻿</label><tp:taxon-name><object-id xmlns:xlink="http://www.w3.org/1999/xlink" content-type="arpha" xlink:type="simple">7A2889B9-5B8B-5AC4-ABE1-B1CC2FDD01A8</object-id><tp:taxon-name-part taxon-name-part-type="genus" reg="Procladius">Procladius</tp:taxon-name-part> (<tp:taxon-name-part taxon-name-part-type="subgenus" reg="Holotanypus">Holotanypus</tp:taxon-name-part>) <tp:taxon-name-part taxon-name-part-type="species" reg="sagittalis">sagittalis</tp:taxon-name-part></tp:taxon-name><tp:taxon-authority>(Kieffer, 1909)</tp:taxon-authority></tp:nomenclature><tp:treatment-sec sec-type="material" id="SECID0E5JAG"><title>Material examined.</title><p>• 11 pupal exuviae, 1 male, Lake Vartopul 1 (M3), 1 July 2024 • 25 pupal exuviae, 2 pupae, 1 pharate adult – male, Lake Vartopul 2 (M4), 1 July 2024.</p></tp:treatment-sec><tp:treatment-sec sec-type="distribution" id="SECID0EDKAG"><title>Distribution.</title><p>Palaearctic and Oriental. Distributed from Europe and North Africa through Iran to Japan and the Russian Far East. One record is known from China (<xref ref-type="bibr" rid="B3">Ashe and O’Connor 2009</xref>; <xref ref-type="bibr" rid="B22">de Jong 2016</xref>).</p></tp:treatment-sec><tp:treatment-sec sec-type="habitat" id="SECID0ERKAG"><title>Habitat.</title><p>Generally, larvae of the subgenus <tp:taxon-name><tp:taxon-name-part taxon-name-part-type="genus" reg="Procladius"/><tp:taxon-name-part taxon-name-part-type="subgenus" reg="Holotanypus">Holotanypus</tp:taxon-name-part></tp:taxon-name> are dwellers of stagnant and slow flowing waters regardless of size or volume. <xref ref-type="bibr" rid="B36">Langton (1991)</xref> noted that <italic><tp:taxon-name><tp:taxon-name-part taxon-name-part-type="genus" reg="Procladius">P.</tp:taxon-name-part><tp:taxon-name-part taxon-name-part-type="species" reg="sagittalis">sagittalis</tp:taxon-name-part></tp:taxon-name></italic> typically occurs in shallow water under 2 m deep, which aligns with the findings from small-volume habitats (e.g., <xref ref-type="bibr" rid="B79">Velasco et al. 1993</xref>; <xref ref-type="bibr" rid="B30">Hirabayashi et al. 2004</xref>). However, the species has also been recorded from artificial ponds and reservoirs, as well as from backwaters, and large rivers (<xref ref-type="bibr" rid="B9">Bitušík 1993</xref>; <xref ref-type="bibr" rid="B24">Evrard 1994</xref>; <xref ref-type="bibr" rid="B51">Móra et al. 2010</xref>; <xref ref-type="bibr" rid="B67">Quintana et al. 2018</xref>). It should be noted that ecological information on the species could be more accurate if the identification of the preimaginal stages were more reliably resolved.</p></tp:treatment-sec><tp:treatment-sec sec-type="remarks" id="SECID0EHMAG"><title>Remarks.</title><p>Identification of the pupal exuviae, and even adult males of <tp:taxon-name><tp:taxon-name-part taxon-name-part-type="genus" reg="Procladius">Procladius</tp:taxon-name-part> (<tp:taxon-name-part taxon-name-part-type="subgenus" reg="Holotanypus">Holotanypus</tp:taxon-name-part>)</tp:taxon-name> is extremely challenging (<xref ref-type="bibr" rid="B78">Vallenduuk and Moller Pillot 2007</xref>). The extended key for exuvia (<xref ref-type="bibr" rid="B40">Langton et al. 2013</xref>) is not reliably applicable to <italic><tp:taxon-name><tp:taxon-name-part taxon-name-part-type="genus" reg="Procladius">Procladius</tp:taxon-name-part></tp:taxon-name></italic> material collected from the Maramures lakes due to the variability of the tergite armament. Notably, the distinctive “fish scale” armament typical of <italic><tp:taxon-name><tp:taxon-name-part taxon-name-part-type="genus" reg="Procladius">P.</tp:taxon-name-part><tp:taxon-name-part taxon-name-part-type="species" reg="choreus">choreus</tp:taxon-name-part></tp:taxon-name></italic> can also appear in some specimens of <italic><tp:taxon-name><tp:taxon-name-part taxon-name-part-type="genus" reg="Procladius">Procladius</tp:taxon-name-part></tp:taxon-name></italic> Pe3. The parameters of the thoracic horns appear to be more reliable characteristics for identification.</p><p>Thus, we propose a model that classifies input data with 97% accuracy, achieving 100% for <italic><tp:taxon-name><tp:taxon-name-part taxon-name-part-type="genus" reg="Procladius">P.</tp:taxon-name-part><tp:taxon-name-part taxon-name-part-type="species" reg="sagittalis">sagittalis</tp:taxon-name-part></tp:taxon-name></italic> and 96% for <italic><tp:taxon-name><tp:taxon-name-part taxon-name-part-type="genus" reg="Procladius">P.</tp:taxon-name-part><tp:taxon-name-part taxon-name-part-type="species" reg="choreus">choreus</tp:taxon-name-part></tp:taxon-name></italic>. Based on the decision tree trained on our dataset, we constructed an identification key for distinguishing the aforementioned <italic><tp:taxon-name><tp:taxon-name-part taxon-name-part-type="genus" reg="Procladius">Procladius</tp:taxon-name-part></tp:taxon-name></italic> species (Table <xref ref-type="table" rid="T2">2</xref>). We are aware of the tentative nature of the key and acknowledge that a larger dataset would improve the tuning and evaluation of the proposed system. Therefore, the proposed key should be used with great caution.</p><table-wrap id="T2" position="float" orientation="portrait"><label>Table 2.</label><caption><p>A tentative identification key for <italic><tp:taxon-name><tp:taxon-name-part taxon-name-part-type="genus" reg="Procladius">Procladius</tp:taxon-name-part><tp:taxon-name-part taxon-name-part-type="species" reg="choreus">choreus</tp:taxon-name-part></tp:taxon-name></italic> and <italic><tp:taxon-name><tp:taxon-name-part taxon-name-part-type="genus" reg="Procladius">P.</tp:taxon-name-part><tp:taxon-name-part taxon-name-part-type="species" reg="sagittalis">sagittalis</tp:taxon-name-part></tp:taxon-name></italic> based on thoracic horn characteristics, using the decision tree classifier of <xref ref-type="bibr" rid="B21">Custode and Iacca (2023)</xref>.</p></caption><table id="TID0EESBI" rules="all"><tbody><tr><th rowspan="2" colspan="1">Question number</th><th rowspan="2" colspan="1">Question text</th><th rowspan="1" colspan="2">Result</th></tr><tr><th rowspan="1" colspan="1">Yes</th><th rowspan="1" colspan="1">No</th></tr><tr><td rowspan="1" colspan="1">1</td><td rowspan="1" colspan="1">Is the length of the thoracic horn ≤ 469 μm?</td><td rowspan="1" colspan="1">
                      <italic>
                        <tp:taxon-name><tp:taxon-name-part taxon-name-part-type="genus" reg="Procladius">P.</tp:taxon-name-part><tp:taxon-name-part taxon-name-part-type="species" reg="sagittalis">sagittalis</tp:taxon-name-part></tp:taxon-name>
                      </italic>
                    </td><td rowspan="1" colspan="1">2</td></tr><tr><td rowspan="1" colspan="1">2</td><td rowspan="1" colspan="1">Is the diameter of the plastron plate ≤ 93 μm?</td><td rowspan="1" colspan="1">3</td><td rowspan="1" colspan="1">4</td></tr><tr><td rowspan="1" colspan="1">3</td><td rowspan="1" colspan="1">Is the length of the thoracic horn ≤ 478 μm?</td><td rowspan="1" colspan="1">5</td><td rowspan="1" colspan="1">
                      <italic>
                        <tp:taxon-name><tp:taxon-name-part taxon-name-part-type="genus" reg="Procladius">P.</tp:taxon-name-part><tp:taxon-name-part taxon-name-part-type="species" reg="choreus">choreus</tp:taxon-name-part></tp:taxon-name>
                      </italic>
                    </td></tr><tr><td rowspan="1" colspan="1">4</td><td rowspan="1" colspan="1">Is the breadth of the thoracic horn ≤ 144 μm?</td><td rowspan="1" colspan="1">
                      <italic>
                        <tp:taxon-name><tp:taxon-name-part taxon-name-part-type="genus" reg="Procladius">P.</tp:taxon-name-part><tp:taxon-name-part taxon-name-part-type="species" reg="choreus">choreus</tp:taxon-name-part></tp:taxon-name>
                      </italic>
                    </td><td rowspan="1" colspan="1">
                      <italic>
                        <tp:taxon-name><tp:taxon-name-part taxon-name-part-type="genus" reg="Procladius">P.</tp:taxon-name-part><tp:taxon-name-part taxon-name-part-type="species" reg="sagittalis">sagittalis</tp:taxon-name-part></tp:taxon-name>
                      </italic>
                    </td></tr><tr><td rowspan="1" colspan="1">5</td><td rowspan="1" colspan="1">Is the length of the thoracic horn ≤ 476 μm?</td><td rowspan="1" colspan="1">
                      <italic>
                        <tp:taxon-name><tp:taxon-name-part taxon-name-part-type="genus" reg="Procladius">P.</tp:taxon-name-part><tp:taxon-name-part taxon-name-part-type="species" reg="choreus">choreus</tp:taxon-name-part></tp:taxon-name>
                      </italic>
                    </td><td rowspan="1" colspan="1">
                      <italic>
                        <tp:taxon-name><tp:taxon-name-part taxon-name-part-type="genus" reg="Procladius">P.</tp:taxon-name-part><tp:taxon-name-part taxon-name-part-type="species" reg="sagittalis">sagittalis</tp:taxon-name-part></tp:taxon-name>
                      </italic>
                    </td></tr></tbody></table></table-wrap></tp:treatment-sec><ref-list><ref id="B3"><mixed-citation xmlns:xlink="http://www.w3.org/1999/xlink" xlink:type="simple"><person-group><name name-style="western"><surname>Ashe</surname><given-names>P</given-names></name><name name-style="western"><surname>O’Connor</surname><given-names>JP</given-names></name></person-group> (<year>2009</year>) <source>A World Catalogue of <tp:taxon-name><tp:taxon-name-part taxon-name-part-type="family">Chironomidae</tp:taxon-name-part></tp:taxon-name> (<tp:taxon-name><tp:taxon-name-part taxon-name-part-type="order">Diptera</tp:taxon-name-part></tp:taxon-name>). Part 1. <tp:taxon-name><tp:taxon-name-part taxon-name-part-type="subfamily">Buchonomyiinae</tp:taxon-name-part></tp:taxon-name>, <tp:taxon-name><tp:taxon-name-part taxon-name-part-type="subfamily">Chilenomyiinae</tp:taxon-name-part></tp:taxon-name>, <tp:taxon-name><tp:taxon-name-part taxon-name-part-type="subfamily">Podonominae</tp:taxon-name-part></tp:taxon-name>, <tp:taxon-name><tp:taxon-name-part taxon-name-part-type="subfamily">Aphroteniinae</tp:taxon-name-part></tp:taxon-name>, <tp:taxon-name><tp:taxon-name-part taxon-name-part-type="subfamily">Tanypodinae</tp:taxon-name-part></tp:taxon-name>, <tp:taxon-name><tp:taxon-name-part taxon-name-part-type="subfamily">Usambaromyiinae</tp:taxon-name-part></tp:taxon-name>, <tp:taxon-name><tp:taxon-name-part taxon-name-part-type="subfamily">Diamesinae</tp:taxon-name-part></tp:taxon-name>, <tp:taxon-name><tp:taxon-name-part taxon-name-part-type="subfamily">Prodiamesinae</tp:taxon-name-part></tp:taxon-name> and <tp:taxon-name><tp:taxon-name-part taxon-name-part-type="subfamily">Telmatogetoninae</tp:taxon-name-part></tp:taxon-name>.</source><publisher-name>Irish Biogeographical Society and National Museum of Ireland</publisher-name>, <publisher-loc>Dublin</publisher-loc>, <size units="page">445 pp</size>.</mixed-citation></ref><ref id="B22"><mixed-citation xmlns:xlink="http://www.w3.org/1999/xlink" xlink:type="simple"><person-group><name name-style="western"><surname>de Jong</surname><given-names>Y</given-names></name></person-group> (<year>2016</year>) Fauna Europaea. Fauna Europaea Consortium. Checklist dataset. <ext-link xlink:href="10.15468/ymk1bx" ext-link-type="doi" xlink:type="simple">https://doi.org/10.15468/ymk1bx</ext-link> [<ext-link xlink:type="simple" ext-link-type="uri" xlink:href="http://GBIF.org">GBIF.org</ext-link> on 2024-03-21]</mixed-citation></ref><ref id="B36"><mixed-citation xmlns:xlink="http://www.w3.org/1999/xlink" xlink:type="simple"><person-group><name name-style="western"><surname>Langton</surname><given-names>PH</given-names></name></person-group> (<year>1991</year>) <source>A key to pupal exuviae of West Palaearctic <tp:taxon-name><tp:taxon-name-part taxon-name-part-type="family">Chironomidae</tp:taxon-name-part></tp:taxon-name>. Privately published by PH Langton, 3 St.</source><publisher-name>Felix Road</publisher-name>, <publisher-loc>Ramsay Forty Foot, Cambridgeshire, England, PE 17 1YH</publisher-loc>, <size units="page">386 pp</size>.</mixed-citation></ref><ref id="B79"><mixed-citation xmlns:xlink="http://www.w3.org/1999/xlink" xlink:type="simple"><person-group><name name-style="western"><surname>Velasco</surname><given-names>J</given-names></name><name name-style="western"><surname>Millán</surname><given-names>A</given-names></name><name name-style="western"><surname>Ramírez-Díaz</surname><given-names>L</given-names></name></person-group> (<year>1993</year>) <article-title>Colonización y sucesión de nuevos medios acuáticos I. Composición y estructura de las comunidades de insectos.</article-title><source>Limnetica</source><volume>9</volume>: <fpage>73</fpage>–<lpage>85</lpage>. <ext-link xlink:href="10.23818/limn.09.10" ext-link-type="doi" xlink:type="simple">https://doi.org/10.23818/limn.09.10</ext-link></mixed-citation></ref><ref id="B30"><mixed-citation xmlns:xlink="http://www.w3.org/1999/xlink" xlink:type="simple"><person-group><name name-style="western"><surname>Hirabayashi</surname><given-names>K</given-names></name><name name-style="western"><surname>Matsuzawa</surname><given-names>M</given-names></name><name name-style="western"><surname>Yamamoto</surname><given-names>M</given-names></name><name name-style="western"><surname>Nakamoto</surname><given-names>N</given-names></name></person-group> (<year>2004</year>) <article-title>Chironomid fauna (<tp:taxon-name><tp:taxon-name-part taxon-name-part-type="order">Diptera</tp:taxon-name-part></tp:taxon-name>, <tp:taxon-name><tp:taxon-name-part taxon-name-part-type="family">Chironomidae</tp:taxon-name-part></tp:taxon-name>) in a filtration plant in Japan.</article-title><source>Journal of the American Mosquito Control Association</source><volume>20</volume>(<issue>1</issue>): <fpage>74</fpage>–<lpage>82</lpage>.</mixed-citation></ref><ref id="B9"><mixed-citation xmlns:xlink="http://www.w3.org/1999/xlink" xlink:type="simple"><person-group><name name-style="western"><surname>Bitušík</surname><given-names>P</given-names></name></person-group> (<year>1993</year>) <article-title>New records of chironomids (<tp:taxon-name><tp:taxon-name-part taxon-name-part-type="order">Diptera</tp:taxon-name-part></tp:taxon-name>. <tp:taxon-name><tp:taxon-name-part taxon-name-part-type="family">Chironomidae</tp:taxon-name-part></tp:taxon-name>) from Czech Republic and Slovak Republic.</article-title><source>Biologia, Bratislava</source><volume>48</volume>: <fpage>189</fpage>–<lpage>194</lpage>.</mixed-citation></ref><ref id="B24"><mixed-citation xmlns:xlink="http://www.w3.org/1999/xlink" xlink:type="simple"><person-group><name name-style="western"><surname>Evrard</surname><given-names>M</given-names></name></person-group> (<year>1994</year>) <article-title>Check-list of the <tp:taxon-name><tp:taxon-name-part taxon-name-part-type="family">Chironomidae</tp:taxon-name-part></tp:taxon-name> (<tp:taxon-name><tp:taxon-name-part taxon-name-part-type="order">Diptera</tp:taxon-name-part></tp:taxon-name>) of the river Meuse and two of its tributaries.</article-title><source>Annales de Limnologie – International Journal of Limnology</source><volume>30</volume>(<issue>2</issue>): <fpage>123</fpage>–<lpage>129</lpage>. <ext-link xlink:href="10.1051/limn/1994008" ext-link-type="doi" xlink:type="simple">https://doi.org/10.1051/limn/1994008</ext-link></mixed-citation></ref><ref id="B51"><mixed-citation xmlns:xlink="http://www.w3.org/1999/xlink" xlink:type="simple"><person-group><name name-style="western"><surname>Móra</surname><given-names>A</given-names></name><name name-style="western"><surname>Kálmán</surname><given-names>Z</given-names></name><name name-style="western"><surname>Soós</surname><given-names>N</given-names></name><name name-style="western"><surname>Tóth</surname><given-names>A</given-names></name><name name-style="western"><surname>Deák</surname><given-names>C</given-names></name><name name-style="western"><surname>Ambrus</surname><given-names>A</given-names></name><name name-style="western"><surname>Csabai</surname><given-names>Z</given-names></name></person-group> (<year>2010</year>) <article-title>Data to the aquatic invertebrate fauna of Kis-Duna (Kismaros) with first Hungarian records of three chironomid species.</article-title><source>Acta Biologica Debrecina – Oecologica Hungarica</source><volume>21</volume>: <fpage>127</fpage>–<lpage>138</lpage>.</mixed-citation></ref><ref id="B67"><mixed-citation xmlns:xlink="http://www.w3.org/1999/xlink" xlink:type="simple"><person-group><name name-style="western"><surname>Quintana</surname><given-names>R</given-names></name><name name-style="western"><surname>Corral-Hernandéz</surname><given-names>E</given-names></name><name name-style="western"><surname>López</surname><given-names>S</given-names></name><name name-style="western"><surname>Iturrondobeitia</surname><given-names>JC</given-names></name></person-group> (<year>2018</year>) <article-title>Faunistic study of <tp:taxon-name><tp:taxon-name-part taxon-name-part-type="family">Chironomidae</tp:taxon-name-part></tp:taxon-name> (<tp:taxon-name><tp:taxon-name-part taxon-name-part-type="order">Diptera</tp:taxon-name-part></tp:taxon-name>, <tp:taxon-name><tp:taxon-name-part taxon-name-part-type="suborder">Nematocera</tp:taxon-name-part></tp:taxon-name>) collected in the Wastewater Treatment Plant of Sestao (Biscay, Basque Autonomous Community) and surrounding areas.</article-title><source>Boletín de la Asociación Española de Entomología</source><volume>42</volume>(<issue>1</issue>): <fpage>49</fpage>–<lpage>69</lpage>.</mixed-citation></ref><ref id="B78"><mixed-citation xmlns:xlink="http://www.w3.org/1999/xlink" xlink:type="simple"><person-group><name name-style="western"><surname>Vallenduuk</surname><given-names>HJ</given-names></name><name name-style="western"><surname>Moller Pillot</surname><given-names>HKM</given-names></name></person-group> (<year>2007</year>) <source><tp:taxon-name><tp:taxon-name-part taxon-name-part-type="family">Chironomidae</tp:taxon-name-part></tp:taxon-name> larvae of the Netherlands and adjacent lowlands. General ecology and <tp:taxon-name><tp:taxon-name-part taxon-name-part-type="subfamily">Tanypodinae</tp:taxon-name-part></tp:taxon-name>.</source><publisher-name>KNNV Publishing</publisher-name>, <publisher-loc>Zeist</publisher-loc>, <size units="page">144 pp</size>.</mixed-citation></ref><ref id="B40"><mixed-citation xmlns:xlink="http://www.w3.org/1999/xlink" xlink:type="simple"><person-group><name name-style="western"><surname>Langton</surname><given-names>PH</given-names></name><name name-style="western"><surname>Bitusik</surname><given-names>P</given-names></name><name name-style="western"><surname>Mitterova</surname><given-names>J</given-names></name></person-group> (<year>2013</year>) <article-title>A contribution towards a revision of West Palaearctic <italic><tp:taxon-name><tp:taxon-name-part taxon-name-part-type="genus">Procladius</tp:taxon-name-part></tp:taxon-name></italic> Skuse (<tp:taxon-name><tp:taxon-name-part taxon-name-part-type="order">Diptera</tp:taxon-name-part></tp:taxon-name>: <tp:taxon-name><tp:taxon-name-part taxon-name-part-type="family">Chironomidae</tp:taxon-name-part></tp:taxon-name>).</article-title><source><tp:taxon-name><tp:taxon-name-part taxon-name-part-type="genus">Chironomus</tp:taxon-name-part></tp:taxon-name></source><volume>26</volume>(<issue>26</issue>): <fpage>41</fpage>–<lpage>44</lpage>. <ext-link xlink:href="10.5324/cjcr.v0i26.1620" ext-link-type="doi" xlink:type="simple">https://doi.org/10.5324/cjcr.v0i26.1620</ext-link></mixed-citation></ref><ref id="B21"><mixed-citation xmlns:xlink="http://www.w3.org/1999/xlink" xlink:type="simple"><person-group><name name-style="western"><surname>Custode</surname><given-names>LL</given-names></name><name name-style="western"><surname>Iacca</surname><given-names>G</given-names></name></person-group> (<year>2023</year>) <article-title>Evolutionary Learning of Interpretable Decision Trees.</article-title><source>IEEE Access</source><volume>11</volume>: <fpage>6169</fpage>–<lpage>6184</lpage>. <ext-link xlink:href="10.1109/ACCESS.2023.3236260" ext-link-type="doi" xlink:type="simple">https://doi.org/10.1109/ACCESS.2023.3236260</ext-link></mixed-citation></ref></ref-list></tp:taxon-treatment>
