# Supplementary material for: ﻿Chironomidae (Diptera) from mountain lakes of the Eastern Carpathians, Romania: First records and insight into diversity
Source: Zookeys. 2025 Mar 28;1233:107–23. doi: 10.3897/zookeys.1233.142856 (PMC11971640; doi:10.3897/zookeys.1233.142856)
Supplement: XML Treatment for Procladius (Holotanypus) simplicistilus [file zookeys.1233.142856-treatment3.xml]

<!DOCTYPE tp:taxon-treatment
  PUBLIC "-//TaxonX//DTD Taxonomic Treatment Publishing DTD v0 20100105//EN" "tax-treatment-NSO.dtd">
<tp:taxon-treatment xmlns:tp="http://www.plazi.org/taxpub"><tp:treatment-meta><kwd-group><label>Taxon classification</label><kwd>
                <named-content content-type="kingdom">Animalia</named-content>
              </kwd><kwd>
                <named-content content-type="order">Diptera</named-content>
              </kwd><kwd>
                <named-content content-type="family">Chironomidae</named-content>
              </kwd></kwd-group><mixed-citation publication-type="journal"><person-group><name><surname>Bitušík</surname><given-names>Peter</given-names></name><name><surname>Slobodníková</surname><given-names>Veronika</given-names></name><name><surname>Novikmec</surname><given-names>Milan</given-names></name><name><surname>Dudáš</surname><given-names>Adam</given-names></name><name><surname>Hamerlík</surname><given-names>Ladislav</given-names></name></person-group><article-title>﻿<tp:taxon-name><tp:taxon-name-part taxon-name-part-type="family">Chironomidae</tp:taxon-name-part></tp:taxon-name> (<tp:taxon-name><tp:taxon-name-part taxon-name-part-type="order">Diptera</tp:taxon-name-part></tp:taxon-name>) from mountain lakes of the Eastern Carpathians, Romania: First records and insight into diversity</article-title><source>Zookeys</source><day>28</day><month>03</month><year>2025</year><volume>1233</volume><fpage>107</fpage><lpage>123</lpage><pub-id pub-id-type="doi">10.3897/zookeys.1233.142856</pub-id></mixed-citation></tp:treatment-meta><tp:nomenclature><label>﻿</label><tp:taxon-name><object-id xmlns:xlink="http://www.w3.org/1999/xlink" content-type="arpha" xlink:type="simple">30538B47-8AF7-55DD-83F4-AB0EDDFEB427</object-id><tp:taxon-name-part taxon-name-part-type="genus" reg="Procladius">Procladius</tp:taxon-name-part> (<tp:taxon-name-part taxon-name-part-type="subgenus" reg="Holotanypus">Holotanypus</tp:taxon-name-part>) <tp:taxon-name-part taxon-name-part-type="species" reg="simplicistilus">simplicistilus</tp:taxon-name-part></tp:taxon-name><tp:taxon-authority>Freeman, 1948</tp:taxon-authority></tp:nomenclature><tp:treatment-sec sec-type="material" id="SECID0EEWAG"><title>Material examined.</title><p>• 1 pharate adult – male, Lake Gargalau 3 (R5), 6 July 2023.</p></tp:treatment-sec><tp:treatment-sec sec-type="distribution" id="SECID0EJWAG"><title>Distribution.</title><p>Palaearctic. The species was recorded only from a few countries in West and North Europe, but also from the Far East of Russia (<xref ref-type="bibr" rid="B3">Ashe and O’Connor 2009</xref>).</p></tp:treatment-sec><tp:treatment-sec sec-type="habitat" id="SECID0ETWAG"><title>Habitat.</title><p>The ecological requirements of this species are not sufficiently known because of the problematic identification of the pre-imaginal stages. Generally, larvae inhabit stagnant waters, they are resistant to low pH values (<xref ref-type="bibr" rid="B53">Murray and Baars 2006</xref>; <xref ref-type="bibr" rid="B63">Perova 2008</xref>; <xref ref-type="bibr" rid="B5">Baars et al. 2014</xref>) and salinity (<xref ref-type="bibr" rid="B32">Kawai et al. 2000</xref>).</p></tp:treatment-sec><tp:treatment-sec sec-type="remarks" id="SECID0EJXAG"><title>Remarks.</title><p>An adult male with associated exuviae confirms the presence of the species in Romania.</p></tp:treatment-sec><ref-list><ref id="B3"><mixed-citation xmlns:xlink="http://www.w3.org/1999/xlink" xlink:type="simple"><person-group><name name-style="western"><surname>Ashe</surname><given-names>P</given-names></name><name name-style="western"><surname>O’Connor</surname><given-names>JP</given-names></name></person-group> (<year>2009</year>) <source>A World Catalogue of <tp:taxon-name><tp:taxon-name-part taxon-name-part-type="family">Chironomidae</tp:taxon-name-part></tp:taxon-name> (<tp:taxon-name><tp:taxon-name-part taxon-name-part-type="order">Diptera</tp:taxon-name-part></tp:taxon-name>). Part 1. <tp:taxon-name><tp:taxon-name-part taxon-name-part-type="subfamily">Buchonomyiinae</tp:taxon-name-part></tp:taxon-name>, <tp:taxon-name><tp:taxon-name-part taxon-name-part-type="subfamily">Chilenomyiinae</tp:taxon-name-part></tp:taxon-name>, <tp:taxon-name><tp:taxon-name-part taxon-name-part-type="subfamily">Podonominae</tp:taxon-name-part></tp:taxon-name>, <tp:taxon-name><tp:taxon-name-part taxon-name-part-type="subfamily">Aphroteniinae</tp:taxon-name-part></tp:taxon-name>, <tp:taxon-name><tp:taxon-name-part taxon-name-part-type="subfamily">Tanypodinae</tp:taxon-name-part></tp:taxon-name>, <tp:taxon-name><tp:taxon-name-part taxon-name-part-type="subfamily">Usambaromyiinae</tp:taxon-name-part></tp:taxon-name>, <tp:taxon-name><tp:taxon-name-part taxon-name-part-type="subfamily">Diamesinae</tp:taxon-name-part></tp:taxon-name>, <tp:taxon-name><tp:taxon-name-part taxon-name-part-type="subfamily">Prodiamesinae</tp:taxon-name-part></tp:taxon-name> and <tp:taxon-name><tp:taxon-name-part taxon-name-part-type="subfamily">Telmatogetoninae</tp:taxon-name-part></tp:taxon-name>.</source><publisher-name>Irish Biogeographical Society and National Museum of Ireland</publisher-name>, <publisher-loc>Dublin</publisher-loc>, <size units="page">445 pp</size>.</mixed-citation></ref><ref id="B53"><mixed-citation xmlns:xlink="http://www.w3.org/1999/xlink" xlink:type="simple"><person-group><name name-style="western"><surname>Murray</surname><given-names>DA</given-names></name><name name-style="western"><surname>Baars</surname><given-names>J-R</given-names></name></person-group> (<year>2006</year>) <article-title><italic><tp:taxon-name><tp:taxon-name-part taxon-name-part-type="genus">Parapsectra</tp:taxon-name-part><tp:taxon-name-part taxon-name-part-type="species">uliginosa</tp:taxon-name-part></tp:taxon-name></italic> Reiss, 1969 (<tp:taxon-name><tp:taxon-name-part taxon-name-part-type="order">Diptera</tp:taxon-name-part></tp:taxon-name>, <tp:taxon-name><tp:taxon-name-part taxon-name-part-type="family">Chironomidae</tp:taxon-name-part></tp:taxon-name>) new to Ireland and association of exuviae of <italic><tp:taxon-name><tp:taxon-name-part taxon-name-part-type="genus">Procladius</tp:taxon-name-part></tp:taxon-name></italic> Pe1 (sensu Langton) with <italic><tp:taxon-name><tp:taxon-name-part taxon-name-part-type="genus">P.</tp:taxon-name-part><tp:taxon-name-part taxon-name-part-type="species">simplicistilus</tp:taxon-name-part></tp:taxon-name></italic> Freeman, 1948.</article-title><source>Dipterists Digest</source><volume>13</volume>: <fpage>166</fpage>–<lpage>168</lpage>.</mixed-citation></ref><ref id="B63"><mixed-citation xmlns:xlink="http://www.w3.org/1999/xlink" xlink:type="simple"><person-group><name name-style="western"><surname>Perova</surname><given-names>SN</given-names></name></person-group> (<year>2008</year>) <article-title>The taxonomic composition of macrozoobenthos in central Russian small karst lakes.</article-title><source>Inland Water Biology</source><volume>1</volume>(<issue>4</issue>): <fpage>371</fpage>–<lpage>379</lpage>. <ext-link xlink:href="10.1134/S1995082908040093" ext-link-type="doi" xlink:type="simple">https://doi.org/10.1134/S1995082908040093</ext-link></mixed-citation></ref><ref id="B5"><mixed-citation xmlns:xlink="http://www.w3.org/1999/xlink" xlink:type="simple"><person-group><name name-style="western"><surname>Baars</surname><given-names>JR</given-names></name><name name-style="western"><surname>Murray</surname><given-names>DA</given-names></name><name name-style="western"><surname>Hannigan</surname><given-names>E</given-names></name><name name-style="western"><surname>Kelly-Quinn</surname><given-names>M</given-names></name></person-group> (<year>2014</year>) <article-title>Macroinvertebrate assemblages of small upland peatland lakes in Ireland.</article-title><source>Biology and Environment: Proceedings of the Royal Irish Academy</source><volume>114</volume>(<issue>3</issue>): <fpage>233</fpage>–<lpage>248</lpage>. <ext-link xlink:href="10.1353/bae.2014.0016" ext-link-type="doi" xlink:type="simple">https://doi.org/10.1353/bae.2014.0016</ext-link></mixed-citation></ref><ref id="B32"><mixed-citation xmlns:xlink="http://www.w3.org/1999/xlink" xlink:type="simple"><person-group><name name-style="western"><surname>Kawai</surname><given-names>K</given-names></name><name name-style="western"><surname>Morihiro</surname><given-names>S</given-names></name><name name-style="western"><surname>Imabayashi</surname><given-names>H</given-names></name></person-group> (<year>2000</year>) <article-title>Transectional distribution patterns of chironomid larvae in estuaries.</article-title><source>Medical Entomology and Zoology</source><volume>51</volume>(<issue>3</issue>): <fpage>215</fpage>–<lpage>220</lpage>. <ext-link xlink:href="10.7601/mez.51.215" ext-link-type="doi" xlink:type="simple">https://doi.org/10.7601/mez.51.215</ext-link></mixed-citation></ref></ref-list></tp:taxon-treatment>
