# Supplementary material for: ﻿Chironomidae (Diptera) from mountain lakes of the Eastern Carpathians, Romania: First records and insight into diversity
Source: Zookeys. 2025 Mar 28;1233:107–23. doi: 10.3897/zookeys.1233.142856 (PMC11971640; doi:10.3897/zookeys.1233.142856)
Supplement: XML Treatment for Psectrocladius (Allopsectrocladius) platypus [file zookeys.1233.142856-treatment4.xml]

<!DOCTYPE tp:taxon-treatment
  PUBLIC "-//TaxonX//DTD Taxonomic Treatment Publishing DTD v0 20100105//EN" "tax-treatment-NSO.dtd">
<tp:taxon-treatment xmlns:tp="http://www.plazi.org/taxpub"><tp:treatment-meta><kwd-group><label>Taxon classification</label><kwd>
                <named-content content-type="kingdom">Animalia</named-content>
              </kwd><kwd>
                <named-content content-type="order">Diptera</named-content>
              </kwd><kwd>
                <named-content content-type="family">Chironomidae</named-content>
              </kwd></kwd-group><mixed-citation publication-type="journal"><person-group><name><surname>Bitušík</surname><given-names>Peter</given-names></name><name><surname>Slobodníková</surname><given-names>Veronika</given-names></name><name><surname>Novikmec</surname><given-names>Milan</given-names></name><name><surname>Dudáš</surname><given-names>Adam</given-names></name><name><surname>Hamerlík</surname><given-names>Ladislav</given-names></name></person-group><article-title>﻿<tp:taxon-name><tp:taxon-name-part taxon-name-part-type="family">Chironomidae</tp:taxon-name-part></tp:taxon-name> (<tp:taxon-name><tp:taxon-name-part taxon-name-part-type="order">Diptera</tp:taxon-name-part></tp:taxon-name>) from mountain lakes of the Eastern Carpathians, Romania: First records and insight into diversity</article-title><source>Zookeys</source><day>28</day><month>03</month><year>2025</year><volume>1233</volume><fpage>107</fpage><lpage>123</lpage><pub-id pub-id-type="doi">10.3897/zookeys.1233.142856</pub-id></mixed-citation></tp:treatment-meta><tp:nomenclature><label>﻿</label><tp:taxon-name><object-id xmlns:xlink="http://www.w3.org/1999/xlink" content-type="arpha" xlink:type="simple">15DC5A89-B836-545E-80EC-66F868F7B2FB</object-id><tp:taxon-name-part taxon-name-part-type="genus" reg="Psectrocladius">Psectrocladius</tp:taxon-name-part> (<tp:taxon-name-part taxon-name-part-type="subgenus" reg="Allopsectrocladius">Allopsectrocladius</tp:taxon-name-part>) <tp:taxon-name-part taxon-name-part-type="species" reg="platypus">platypus</tp:taxon-name-part></tp:taxon-name><tp:taxon-authority>(Edwards, 1929)</tp:taxon-authority></tp:nomenclature><tp:treatment-sec sec-type="material" id="SECID0EVYAG"><title>Material examined.</title><p>• 64 pupal exuviae, 1 pharate adult – male, Lake Vartopul 2 (M4), 1 July 2024 • 1 pupal exuviae, Taul Hardau (R3), 6 July 2023.</p></tp:treatment-sec><tp:treatment-sec sec-type="distribution" id="SECID0E1YAG"><title>Distribution.</title><p>Palaearctic. Known from several European countries, as well as Turkey and Algeria (<xref ref-type="bibr" rid="B3">Ashe and O’Connor 2009</xref>).</p></tp:treatment-sec><tp:treatment-sec sec-type="habitat" id="SECID0EEZAG"><title>Habitat.</title><p>The species is typical of small, acidic, stagnant waters in moorlands and peat bogs. In addition to tolerating low pH, it can withstand low oxygen levels in polyhumic waters; however, larvae are also found in lake littorals and small streams with slow currents (<xref ref-type="bibr" rid="B49">Moller Pillot 2013</xref> and references therein). In the Western Carpathians, pupal exuviae were collected from a small, non-acid sub-alpine lake (<xref ref-type="bibr" rid="B11">Bitušík et al. 2006</xref>). The species is frequently recorded in temporary pools and ponds (e.g., <xref ref-type="bibr" rid="B8">Bazzanti et al. 1997</xref>; <xref ref-type="bibr" rid="B66">Puntí et al. 2007</xref>), as well as ephemeral waters (<xref ref-type="bibr" rid="B47">Moller Pillot 2003</xref>), indicating relatively high dispersal potential of females.</p></tp:treatment-sec><tp:treatment-sec sec-type="remarks" id="SECID0E5ZAG"><title>Remarks.</title><p>The findings indicate the humic conditions of Taul Hardau and suggest at least partial drying of Lake Vartopul 2.</p></tp:treatment-sec><ref-list><ref id="B3"><mixed-citation xmlns:xlink="http://www.w3.org/1999/xlink" xlink:type="simple"><person-group><name name-style="western"><surname>Ashe</surname><given-names>P</given-names></name><name name-style="western"><surname>O’Connor</surname><given-names>JP</given-names></name></person-group> (<year>2009</year>) <source>A World Catalogue of <tp:taxon-name><tp:taxon-name-part taxon-name-part-type="family">Chironomidae</tp:taxon-name-part></tp:taxon-name> (<tp:taxon-name><tp:taxon-name-part taxon-name-part-type="order">Diptera</tp:taxon-name-part></tp:taxon-name>). Part 1. <tp:taxon-name><tp:taxon-name-part taxon-name-part-type="subfamily">Buchonomyiinae</tp:taxon-name-part></tp:taxon-name>, <tp:taxon-name><tp:taxon-name-part taxon-name-part-type="subfamily">Chilenomyiinae</tp:taxon-name-part></tp:taxon-name>, <tp:taxon-name><tp:taxon-name-part taxon-name-part-type="subfamily">Podonominae</tp:taxon-name-part></tp:taxon-name>, <tp:taxon-name><tp:taxon-name-part taxon-name-part-type="subfamily">Aphroteniinae</tp:taxon-name-part></tp:taxon-name>, <tp:taxon-name><tp:taxon-name-part taxon-name-part-type="subfamily">Tanypodinae</tp:taxon-name-part></tp:taxon-name>, <tp:taxon-name><tp:taxon-name-part taxon-name-part-type="subfamily">Usambaromyiinae</tp:taxon-name-part></tp:taxon-name>, <tp:taxon-name><tp:taxon-name-part taxon-name-part-type="subfamily">Diamesinae</tp:taxon-name-part></tp:taxon-name>, <tp:taxon-name><tp:taxon-name-part taxon-name-part-type="subfamily">Prodiamesinae</tp:taxon-name-part></tp:taxon-name> and <tp:taxon-name><tp:taxon-name-part taxon-name-part-type="subfamily">Telmatogetoninae</tp:taxon-name-part></tp:taxon-name>.</source><publisher-name>Irish Biogeographical Society and National Museum of Ireland</publisher-name>, <publisher-loc>Dublin</publisher-loc>, <size units="page">445 pp</size>.</mixed-citation></ref><ref id="B49"><mixed-citation xmlns:xlink="http://www.w3.org/1999/xlink" xlink:type="simple"><person-group><name name-style="western"><surname>Moller Pillot</surname><given-names>HKM</given-names></name></person-group> (<year>2013</year>) <source><tp:taxon-name><tp:taxon-name-part taxon-name-part-type="family">Chironomidae</tp:taxon-name-part></tp:taxon-name> Larvae of the Netherlands and Adjacent Lowlands. Biology and Ecology of the aquatic <tp:taxon-name><tp:taxon-name-part taxon-name-part-type="subfamily">Orthocladiinae</tp:taxon-name-part></tp:taxon-name>.</source><publisher-name>KNNV Publishing</publisher-name>, <publisher-loc>Zeist</publisher-loc>, <size units="page">312 pp</size>.</mixed-citation></ref><ref id="B11"><mixed-citation xmlns:xlink="http://www.w3.org/1999/xlink" xlink:type="simple"><person-group><name name-style="western"><surname>Bitušík</surname><given-names>P</given-names></name><name name-style="western"><surname>Svitok</surname><given-names>M</given-names></name><name name-style="western"><surname>Kološta</surname><given-names>P</given-names></name><name name-style="western"><surname>Hubková</surname><given-names>M</given-names></name></person-group> (<year>2006</year>) Classification of the Tatra Mountains lakes (Slovakia) using chironomids (<tp:taxon-name><tp:taxon-name-part taxon-name-part-type="order">Diptera</tp:taxon-name-part></tp:taxon-name>, <tp:taxon-name><tp:taxon-name-part taxon-name-part-type="family">Chironomidae</tp:taxon-name-part></tp:taxon-name>). Biologia 61(Suppl. 18): S191–S201. <ext-link xlink:href="10.2478/s11756-006-0131-8" ext-link-type="doi" xlink:type="simple">https://doi.org/10.2478/s11756-006-0131-8</ext-link></mixed-citation></ref><ref id="B8"><mixed-citation xmlns:xlink="http://www.w3.org/1999/xlink" xlink:type="simple"><person-group><name name-style="western"><surname>Bazzanti</surname><given-names>M</given-names></name><name name-style="western"><surname>Seminara</surname><given-names>M</given-names></name><name name-style="western"><surname>Baldoni</surname><given-names>S</given-names></name></person-group> (<year>1997</year>) <article-title>Chironomids (<tp:taxon-name><tp:taxon-name-part taxon-name-part-type="order">Diptera</tp:taxon-name-part></tp:taxon-name>: <tp:taxon-name><tp:taxon-name-part taxon-name-part-type="family">Chironomidae</tp:taxon-name-part></tp:taxon-name>) from three temporary ponds of different wet phase duration in central Italy.</article-title><source>Journal of Freshwater Ecology</source><volume>12</volume>(<issue>1</issue>): <fpage>89</fpage>–<lpage>99</lpage>. <ext-link xlink:href="10.1080/02705060.1997.9663512" ext-link-type="doi" xlink:type="simple">https://doi.org/10.1080/02705060.1997.9663512</ext-link></mixed-citation></ref><ref id="B66"><mixed-citation xmlns:xlink="http://www.w3.org/1999/xlink" xlink:type="simple"><person-group><name name-style="western"><surname>Puntí</surname><given-names>T</given-names></name><name name-style="western"><surname>Rieradevall</surname><given-names>M</given-names></name><name name-style="western"><surname>Prat</surname><given-names>N</given-names></name></person-group> (<year>2007</year>) <article-title><tp:taxon-name><tp:taxon-name-part taxon-name-part-type="family">Chironomidae</tp:taxon-name-part></tp:taxon-name> assemblages in reference condition Mediterranean streams: environmental factors, seasonal variability and ecotypes.</article-title><source>Fundamental and Applied Limnology – Archiv für Hydrobiologie</source><volume>170</volume>(<issue>2</issue>): <fpage>149</fpage>–<lpage>166</lpage>. <ext-link xlink:href="10.1127/1863-9135/2007/0170-0149" ext-link-type="doi" xlink:type="simple">https://doi.org/10.1127/1863-9135/2007/0170-0149</ext-link></mixed-citation></ref><ref id="B47"><mixed-citation xmlns:xlink="http://www.w3.org/1999/xlink" xlink:type="simple"><person-group><name name-style="western"><surname>Moller Pillot</surname><given-names>HKM</given-names></name></person-group> (<year>2003</year>) <source>Hoe waterdieren zich handhaven in een dynamische wereld. 10 jaar onderzoek in de Roodloop, een bovenloopje van de Reusel in Noord-Brabant.</source><publisher-name>Stichting het Noordbrabants Landschap</publisher-name>, <publisher-loc>Haaren</publisher-loc>, <size units="page">182 pp</size>.</mixed-citation></ref></ref-list></tp:taxon-treatment>
