# Supplementary material for: ﻿Chironomidae (Diptera) from mountain lakes of the Eastern Carpathians, Romania: First records and insight into diversity
Source: Zookeys. 2025 Mar 28;1233:107–23. doi: 10.3897/zookeys.1233.142856 (PMC11971640; doi:10.3897/zookeys.1233.142856)
Supplement: XML Treatment for Psectrocladius (Psectrocladius) oligosetus [file zookeys.1233.142856-treatment5.xml]

<!DOCTYPE tp:taxon-treatment
  PUBLIC "-//TaxonX//DTD Taxonomic Treatment Publishing DTD v0 20100105//EN" "tax-treatment-NSO.dtd">
<tp:taxon-treatment xmlns:tp="http://www.plazi.org/taxpub"><tp:treatment-meta><kwd-group><label>Taxon classification</label><kwd>
                <named-content content-type="kingdom">Animalia</named-content>
              </kwd><kwd>
                <named-content content-type="order">Diptera</named-content>
              </kwd><kwd>
                <named-content content-type="family">Chironomidae</named-content>
              </kwd></kwd-group><mixed-citation publication-type="journal"><person-group><name><surname>Bitušík</surname><given-names>Peter</given-names></name><name><surname>Slobodníková</surname><given-names>Veronika</given-names></name><name><surname>Novikmec</surname><given-names>Milan</given-names></name><name><surname>Dudáš</surname><given-names>Adam</given-names></name><name><surname>Hamerlík</surname><given-names>Ladislav</given-names></name></person-group><article-title>﻿<tp:taxon-name><tp:taxon-name-part taxon-name-part-type="family">Chironomidae</tp:taxon-name-part></tp:taxon-name> (<tp:taxon-name><tp:taxon-name-part taxon-name-part-type="order">Diptera</tp:taxon-name-part></tp:taxon-name>) from mountain lakes of the Eastern Carpathians, Romania: First records and insight into diversity</article-title><source>Zookeys</source><day>28</day><month>03</month><year>2025</year><volume>1233</volume><fpage>107</fpage><lpage>123</lpage><pub-id pub-id-type="doi">10.3897/zookeys.1233.142856</pub-id></mixed-citation></tp:treatment-meta><tp:nomenclature><label>﻿</label><tp:taxon-name><object-id xmlns:xlink="http://www.w3.org/1999/xlink" content-type="arpha" xlink:type="simple">A52EE1AC-C975-5280-9868-FAC173A110B9</object-id><tp:taxon-name-part taxon-name-part-type="genus" reg="Psectrocladius">Psectrocladius</tp:taxon-name-part> (<tp:taxon-name-part taxon-name-part-type="subgenus" reg="Psectrocladius">Psectrocladius</tp:taxon-name-part>) <tp:taxon-name-part taxon-name-part-type="species" reg="oligosetus">oligosetus</tp:taxon-name-part></tp:taxon-name><tp:taxon-authority>Wuelker, 1956</tp:taxon-authority></tp:nomenclature><tp:treatment-sec sec-type="material" id="SECID0EK2AG"><title>Material examined.</title><p>• 26 pupal exuviae, Taul Hardau (R3), 6 July 2023; 59 pupal exuviae, Taul Muced (R12), 7 July 2023 • 1 pupal exuviae, Lake Gargalau 1 (R7), 6 July 2023.</p></tp:treatment-sec><tp:treatment-sec sec-type="distribution" id="SECID0EP2AG"><title>Distribution.</title><p>Palaearctic. Recorded from several European countries ranging from the south (Sicily) to the north (Scandinavia) and from the west (Ireland) to the eastern part of Russia (<xref ref-type="bibr" rid="B3">Ashe and O’Connor 2009</xref>).</p></tp:treatment-sec><tp:treatment-sec sec-type="habitat" id="SECID0EZ2AG"><title>Habitat.</title><p>Cold-stenothermic species occurring in lakes in mountain regions (e.g., <xref ref-type="bibr" rid="B41">Laville and Vinçon 1986</xref>, <xref ref-type="bibr" rid="B12">Bitušík et al. 2007</xref>, <xref ref-type="bibr" rid="B15">Boggero 2018</xref>), although <xref ref-type="bibr" rid="B71">Rieradevall et al. (2007)</xref> found it in intermittent mountain headstreams. The species shows an apparent affinity for low pH humic waters (e.g., <xref ref-type="bibr" rid="B73">Ruse 2002</xref>; <xref ref-type="bibr" rid="B10">Bitušík and Svitok 2006</xref>; <xref ref-type="bibr" rid="B49">Moller Pillot 2013</xref>; <xref ref-type="bibr" rid="B13">Bitušík et al. 2020</xref>).</p></tp:treatment-sec><tp:treatment-sec sec-type="remarks" id="SECID0E63AG"><title>Remarks.</title><p>This finding, along with an earlier record from Ukraine (<xref ref-type="bibr" rid="B13">Bitušík et al. 2020</xref>), partially fills the distribution gap of the species extending from the Baltic republics across Poland to the Balkans.</p></tp:treatment-sec><ref-list><ref id="B3"><mixed-citation xmlns:xlink="http://www.w3.org/1999/xlink" xlink:type="simple"><person-group><name name-style="western"><surname>Ashe</surname><given-names>P</given-names></name><name name-style="western"><surname>O’Connor</surname><given-names>JP</given-names></name></person-group> (<year>2009</year>) <source>A World Catalogue of <tp:taxon-name><tp:taxon-name-part taxon-name-part-type="family">Chironomidae</tp:taxon-name-part></tp:taxon-name> (<tp:taxon-name><tp:taxon-name-part taxon-name-part-type="order">Diptera</tp:taxon-name-part></tp:taxon-name>). Part 1. <tp:taxon-name><tp:taxon-name-part taxon-name-part-type="subfamily">Buchonomyiinae</tp:taxon-name-part></tp:taxon-name>, <tp:taxon-name><tp:taxon-name-part taxon-name-part-type="subfamily">Chilenomyiinae</tp:taxon-name-part></tp:taxon-name>, <tp:taxon-name><tp:taxon-name-part taxon-name-part-type="subfamily">Podonominae</tp:taxon-name-part></tp:taxon-name>, <tp:taxon-name><tp:taxon-name-part taxon-name-part-type="subfamily">Aphroteniinae</tp:taxon-name-part></tp:taxon-name>, <tp:taxon-name><tp:taxon-name-part taxon-name-part-type="subfamily">Tanypodinae</tp:taxon-name-part></tp:taxon-name>, <tp:taxon-name><tp:taxon-name-part taxon-name-part-type="subfamily">Usambaromyiinae</tp:taxon-name-part></tp:taxon-name>, <tp:taxon-name><tp:taxon-name-part taxon-name-part-type="subfamily">Diamesinae</tp:taxon-name-part></tp:taxon-name>, <tp:taxon-name><tp:taxon-name-part taxon-name-part-type="subfamily">Prodiamesinae</tp:taxon-name-part></tp:taxon-name> and <tp:taxon-name><tp:taxon-name-part taxon-name-part-type="subfamily">Telmatogetoninae</tp:taxon-name-part></tp:taxon-name>.</source><publisher-name>Irish Biogeographical Society and National Museum of Ireland</publisher-name>, <publisher-loc>Dublin</publisher-loc>, <size units="page">445 pp</size>.</mixed-citation></ref><ref id="B41"><mixed-citation xmlns:xlink="http://www.w3.org/1999/xlink" xlink:type="simple"><person-group><name name-style="western"><surname>Laville</surname><given-names>H</given-names></name><name name-style="western"><surname>Vinçon</surname><given-names>G</given-names></name></person-group> (<year>1986</year>) <article-title>Inventaire 1986 des Chironomidés (<tp:taxon-name><tp:taxon-name-part taxon-name-part-type="order">Diptera</tp:taxon-name-part></tp:taxon-name>) connus des Pyrénées.</article-title><source>Annales de Limnologie</source><volume>22</volume>(<issue>3</issue>): <fpage>239</fpage>–<lpage>251</lpage>. <ext-link xlink:href="10.1051/limn/1986022" ext-link-type="doi" xlink:type="simple">https://doi.org/10.1051/limn/1986022</ext-link></mixed-citation></ref><ref id="B12"><mixed-citation xmlns:xlink="http://www.w3.org/1999/xlink" xlink:type="simple"><person-group><name name-style="western"><surname>Bitušík</surname><given-names>P</given-names></name><name name-style="western"><surname>Svitok</surname><given-names>M</given-names></name><name name-style="western"><surname>Bačík</surname><given-names>J</given-names></name></person-group> (<year>2007</year>) <article-title>Chironomids (<tp:taxon-name><tp:taxon-name-part taxon-name-part-type="order">Diptera</tp:taxon-name-part></tp:taxon-name>: <tp:taxon-name><tp:taxon-name-part taxon-name-part-type="family">Chironomidae</tp:taxon-name-part></tp:taxon-name>) of man-made reservoirs in the Banská Štiavnica mining region (Slovakia).</article-title><source>Acta Zoologica Universitatis Comenianae</source><volume>47</volume>(<issue>2</issue>): <fpage>115</fpage>–<lpage>126</lpage>.</mixed-citation></ref><ref id="B15"><mixed-citation xmlns:xlink="http://www.w3.org/1999/xlink" xlink:type="simple"><person-group><name name-style="western"><surname>Boggero</surname><given-names>A</given-names></name></person-group> (<year>2018</year>) <article-title>Macroinvertebrates of Italian mountain lakes: A review.</article-title><source>Redia – Giornale di Zoologia</source><volume>101</volume>: <fpage>34</fpage>–<lpage>45</lpage>. <ext-link xlink:href="10.19263/REDIA-101.18.06" ext-link-type="doi" xlink:type="simple">https://doi.org/10.19263/REDIA-101.18.06</ext-link></mixed-citation></ref><ref id="B71"><mixed-citation xmlns:xlink="http://www.w3.org/1999/xlink" xlink:type="simple"><person-group><name name-style="western"><surname>Rieradevall</surname><given-names>M</given-names></name><name name-style="western"><surname>Chaves</surname><given-names>ML</given-names></name><name name-style="western"><surname>Prat</surname><given-names>N</given-names></name></person-group> (<year>2007</year>) <article-title>High altitude <tp:taxon-name><tp:taxon-name-part taxon-name-part-type="family">Chironomidae</tp:taxon-name-part></tp:taxon-name> (<tp:taxon-name><tp:taxon-name-part taxon-name-part-type="order">Diptera</tp:taxon-name-part></tp:taxon-name>) of Serra da Estrela (Portugal): Additions to the Portuguese and Iberian peninsula fauna.</article-title><source>Graellsia</source><volume>63</volume>(<issue>2</issue>): <fpage>273</fpage>–<lpage>278</lpage>. <ext-link xlink:href="10.3989/graellsia.2007.v63.i2.94" ext-link-type="doi" xlink:type="simple">https://doi.org/10.3989/graellsia.2007.v63.i2.94</ext-link></mixed-citation></ref><ref id="B73"><mixed-citation xmlns:xlink="http://www.w3.org/1999/xlink" xlink:type="simple"><person-group><name name-style="western"><surname>Ruse</surname><given-names>L</given-names></name></person-group> (<year>2002</year>) <article-title>Chironomid pupal exuviae as indicators of lake status.</article-title><source>Archiv für Hydrobiologie</source><volume>153</volume>: <fpage>367</fpage>–<lpage>390</lpage>. <ext-link xlink:href="10.1127/archiv-hydrobiol/153/2002/367" ext-link-type="doi" xlink:type="simple">https://doi.org/10.1127/archiv-hydrobiol/153/2002/367</ext-link></mixed-citation></ref><ref id="B10"><mixed-citation xmlns:xlink="http://www.w3.org/1999/xlink" xlink:type="simple"><person-group><name name-style="western"><surname>Bitušík</surname><given-names>P</given-names></name><name name-style="western"><surname>Svitok</surname><given-names>M</given-names></name></person-group> (<year>2006</year>) Structure of chironomid assemblages along environmental and geographical gradients in the Bohemian Forest lakes (Central Europe): An exploratory analysis. Biologia 61(20): S467–S476. <ext-link xlink:href="10.2478/s11756-007-0063-y" ext-link-type="doi" xlink:type="simple">https://doi.org/10.2478/s11756-007-0063-y</ext-link></mixed-citation></ref><ref id="B49"><mixed-citation xmlns:xlink="http://www.w3.org/1999/xlink" xlink:type="simple"><person-group><name name-style="western"><surname>Moller Pillot</surname><given-names>HKM</given-names></name></person-group> (<year>2013</year>) <source><tp:taxon-name><tp:taxon-name-part taxon-name-part-type="family">Chironomidae</tp:taxon-name-part></tp:taxon-name> Larvae of the Netherlands and Adjacent Lowlands. Biology and Ecology of the aquatic <tp:taxon-name><tp:taxon-name-part taxon-name-part-type="subfamily">Orthocladiinae</tp:taxon-name-part></tp:taxon-name>.</source><publisher-name>KNNV Publishing</publisher-name>, <publisher-loc>Zeist</publisher-loc>, <size units="page">312 pp</size>.</mixed-citation></ref><ref id="B13"><mixed-citation xmlns:xlink="http://www.w3.org/1999/xlink" xlink:type="simple"><person-group><name name-style="western"><surname>Bitušík</surname><given-names>P</given-names></name><name name-style="western"><surname>Novikmec</surname><given-names>M</given-names></name><name name-style="western"><surname>Hamerlík</surname><given-names>L</given-names></name></person-group> (<year>2020</year>) Chironomids (<tp:taxon-name><tp:taxon-name-part taxon-name-part-type="class">Insecta</tp:taxon-name-part></tp:taxon-name>, <tp:taxon-name><tp:taxon-name-part taxon-name-part-type="order">Diptera</tp:taxon-name-part></tp:taxon-name>, <tp:taxon-name><tp:taxon-name-part taxon-name-part-type="family">Chironomidae</tp:taxon-name-part></tp:taxon-name>) from alpine lakes in the Eastern Carpathians with comments on newly-recorded species from Ukraine. Biodiversity Data Journal 8: e49378. <ext-link xlink:href="10.3897/BDJ.8.e49378" ext-link-type="doi" xlink:type="simple">https://doi.org/10.3897/BDJ.8.e49378</ext-link></mixed-citation></ref></ref-list></tp:taxon-treatment>
