# Supplementary material for: ﻿Chironomidae (Diptera) from mountain lakes of the Eastern Carpathians, Romania: First records and insight into diversity
Source: Zookeys. 2025 Mar 28;1233:107–23. doi: 10.3897/zookeys.1233.142856 (PMC11971640; doi:10.3897/zookeys.1233.142856)
Supplement: XML Treatment for Synendotendipes lepidus [file zookeys.1233.142856-treatment6.xml]

<!DOCTYPE tp:taxon-treatment
  PUBLIC "-//TaxonX//DTD Taxonomic Treatment Publishing DTD v0 20100105//EN" "tax-treatment-NSO.dtd">
<tp:taxon-treatment xmlns:tp="http://www.plazi.org/taxpub"><tp:treatment-meta><kwd-group><label>Taxon classification</label><kwd>
                <named-content content-type="kingdom">Animalia</named-content>
              </kwd><kwd>
                <named-content content-type="order">Diptera</named-content>
              </kwd><kwd>
                <named-content content-type="family">Chironomidae</named-content>
              </kwd></kwd-group><mixed-citation publication-type="journal"><person-group><name><surname>Bitušík</surname><given-names>Peter</given-names></name><name><surname>Slobodníková</surname><given-names>Veronika</given-names></name><name><surname>Novikmec</surname><given-names>Milan</given-names></name><name><surname>Dudáš</surname><given-names>Adam</given-names></name><name><surname>Hamerlík</surname><given-names>Ladislav</given-names></name></person-group><article-title>﻿<tp:taxon-name><tp:taxon-name-part taxon-name-part-type="family">Chironomidae</tp:taxon-name-part></tp:taxon-name> (<tp:taxon-name><tp:taxon-name-part taxon-name-part-type="order">Diptera</tp:taxon-name-part></tp:taxon-name>) from mountain lakes of the Eastern Carpathians, Romania: First records and insight into diversity</article-title><source>Zookeys</source><day>28</day><month>03</month><year>2025</year><volume>1233</volume><fpage>107</fpage><lpage>123</lpage><pub-id pub-id-type="doi">10.3897/zookeys.1233.142856</pub-id></mixed-citation></tp:treatment-meta><tp:nomenclature><label>﻿</label><tp:taxon-name>
              <object-id xmlns:xlink="http://www.w3.org/1999/xlink" content-type="arpha" xlink:type="simple">3659ACC2-31E0-5EBD-8AAB-9C0811B8D253</object-id>
              <tp:taxon-name-part taxon-name-part-type="genus" reg="Synendotendipes">Synendotendipes</tp:taxon-name-part>
              <tp:taxon-name-part taxon-name-part-type="species" reg="lepidus">lepidus</tp:taxon-name-part>
            </tp:taxon-name><tp:taxon-authority>(Meigen, 1830)</tp:taxon-authority></tp:nomenclature><tp:treatment-sec sec-type="material" id="SECID0EN5AG"><title>Material examined.</title><p>• 4 males, 1 female, Lake Gargalau 3 (R5), 6 July 2023.</p></tp:treatment-sec><tp:treatment-sec sec-type="distribution" id="SECID0ES5AG"><title>Distribution.</title><p>Palaearctic. Widespread in Europe (<xref ref-type="bibr" rid="B2">Ashe and Cranston 1984</xref>, <xref ref-type="bibr" rid="B48">Moller Pillot 2009</xref>), and it has been reported from Turkey (<xref ref-type="bibr" rid="B61">Ozbek et al. 2018</xref>) and the Russian Far East (<xref ref-type="bibr" rid="B58">Orel 2016</xref>).</p></tp:treatment-sec><tp:treatment-sec sec-type="habitat" id="SECID0EI6AG"><title>Habitat.</title><p>The species has been recorded mainly from stagnant waters regardless of size and trophic status. <xref ref-type="bibr" rid="B44">Lundström et al. (2010)</xref> collected adults from temporary wetlands, and there are data from lowland brooks (<xref ref-type="bibr" rid="B61">Ozbek et al. 2018</xref>). Like other species of the genus, it tolerates acid conditions of peatland pools (<xref ref-type="bibr" rid="B64">Plóciennik et al. 2018</xref>). According to <xref ref-type="bibr" rid="B48">Moller Pillot (2009)</xref>, the larvae are miners in the tissues of <italic><tp:taxon-name><tp:taxon-name-part taxon-name-part-type="genus" reg="Nuphar">Nuphar</tp:taxon-name-part><tp:taxon-name-part taxon-name-part-type="species" reg="lutea">lutea</tp:taxon-name-part></tp:taxon-name></italic>. However, they evidently utilize other types of littoral vegetation, such as sedges, since <italic><tp:taxon-name><tp:taxon-name-part taxon-name-part-type="genus" reg="Nuphar">N.</tp:taxon-name-part><tp:taxon-name-part taxon-name-part-type="species" reg="lutea">lutea</tp:taxon-name-part></tp:taxon-name></italic> does not occur in the studied lakes.</p></tp:treatment-sec><tp:treatment-sec sec-type="remarks" id="SECID0EUABG"><title>Remarks.</title><p>Species of the genus <italic><tp:taxon-name><tp:taxon-name-part taxon-name-part-type="genus" reg="Synendotendipes">Synendotendipes</tp:taxon-name-part></tp:taxon-name></italic> are indistinguishable as pupal exuviae, so it is not possible to confirm if <italic><tp:taxon-name><tp:taxon-name-part taxon-name-part-type="genus" reg="Synendotendipes">Synendotendipes</tp:taxon-name-part></tp:taxon-name></italic> pupal exuviae recorded in other lakes also belong to <italic><tp:taxon-name><tp:taxon-name-part taxon-name-part-type="genus" reg="Synendotendipes">S.</tp:taxon-name-part><tp:taxon-name-part taxon-name-part-type="species" reg="lepidus">lepidus.</tp:taxon-name-part></tp:taxon-name></italic></p></tp:treatment-sec><ref-list><ref id="B2"><mixed-citation xmlns:xlink="http://www.w3.org/1999/xlink" xlink:type="simple"><person-group><name name-style="western"><surname>Ashe</surname><given-names>P</given-names></name><name name-style="western"><surname>Cranston</surname><given-names>PS</given-names></name></person-group> (<year>1984</year>) <article-title>Family <tp:taxon-name><tp:taxon-name-part taxon-name-part-type="family">Chironomidae</tp:taxon-name-part></tp:taxon-name>.</article-title> In: <person-group><name name-style="western"><surname>Soós</surname><given-names>Á</given-names></name><name name-style="western"><surname>Papp</surname><given-names>L</given-names></name></person-group> (<role>Eds</role>) <issue-title>Catalogue of Palaearctic Diptera: Psychodidae-Chironomidae, Vol.</issue-title><source>2. Akademiai Kiadó, Budapest</source>, <fpage>113</fpage>–<lpage>441</lpage>.</mixed-citation></ref><ref id="B48"><mixed-citation xmlns:xlink="http://www.w3.org/1999/xlink" xlink:type="simple"><person-group><name name-style="western"><surname>Moller Pillot</surname><given-names>HKM</given-names></name></person-group> (<year>2009</year>) <source><tp:taxon-name><tp:taxon-name-part taxon-name-part-type="family">Chironomidae</tp:taxon-name-part></tp:taxon-name> larvae of the Netherlands and adjacent lowlands: biology and ecology of the <tp:taxon-name><tp:taxon-name-part taxon-name-part-type="tribe">Chironomini</tp:taxon-name-part></tp:taxon-name>.</source><publisher-name>KNNV Publishing</publisher-name>, <publisher-loc>Zeist</publisher-loc>, <size units="page">270 pp</size>.</mixed-citation></ref><ref id="B61"><mixed-citation xmlns:xlink="http://www.w3.org/1999/xlink" xlink:type="simple"><person-group><name name-style="western"><surname>Ozbek</surname><given-names>M</given-names></name><name name-style="western"><surname>Tasdemir</surname><given-names>A</given-names></name><name name-style="western"><surname>Cil</surname><given-names>EA</given-names></name><name name-style="western"><surname>Somek</surname><given-names>H</given-names></name><name name-style="western"><surname>Yildiz</surname><given-names>S</given-names></name></person-group> (<year>2018</year>) <article-title>Assessing the trophic level of a Mediterranean Stream (Nif Stream, İzmir) using benthic macro-invertebrates and environmental variables.</article-title><source>Turkish Journal of Fisheries and Aquatic Sciences</source><volume>19</volume>(<issue>3</issue>): <fpage>179</fpage>–<lpage>190</lpage>. <ext-link xlink:href="10.4194/1303-2712-v19_3_01" ext-link-type="doi" xlink:type="simple">https://doi.org/10.4194/1303-2712-v19_3_01</ext-link></mixed-citation></ref><ref id="B58"><mixed-citation xmlns:xlink="http://www.w3.org/1999/xlink" xlink:type="simple"><person-group><name name-style="western"><surname>Orel</surname><given-names>OV</given-names></name></person-group> (<year>2016</year>) <article-title>Fauna of non-biting midges of subfamily <tp:taxon-name><tp:taxon-name-part taxon-name-part-type="subfamily">Chironominae</tp:taxon-name-part></tp:taxon-name> (<tp:taxon-name><tp:taxon-name-part taxon-name-part-type="order">Diptera</tp:taxon-name-part></tp:taxon-name>, <tp:taxon-name><tp:taxon-name-part taxon-name-part-type="family">Chironomidae</tp:taxon-name-part></tp:taxon-name>) from the Russian Far East.</article-title><source>Freshwater Life</source><volume>2</volume>: <fpage>185</fpage>–<lpage>196</lpage>.</mixed-citation></ref><ref id="B44"><mixed-citation xmlns:xlink="http://www.w3.org/1999/xlink" xlink:type="simple"><person-group><name name-style="western"><surname>Lundström</surname><given-names>JO</given-names></name><name name-style="western"><surname>Brodin</surname><given-names>Y</given-names></name><name name-style="western"><surname>Schäfer</surname><given-names>ML</given-names></name><name name-style="western"><surname>Vinnersten</surname><given-names>TP</given-names></name><name name-style="western"><surname>Östman</surname><given-names>Ö</given-names></name></person-group> (<year>2010</year>) <article-title>High species richness of <tp:taxon-name><tp:taxon-name-part taxon-name-part-type="family">Chironomidae</tp:taxon-name-part></tp:taxon-name> (<tp:taxon-name><tp:taxon-name-part taxon-name-part-type="order">Diptera</tp:taxon-name-part></tp:taxon-name>) in temporary flooded wetlands associated with high species turn-over rates.</article-title><source>Bulletin of Entomological Research</source><volume>100</volume>(<issue>4</issue>): <fpage>433</fpage>–<lpage>444</lpage>. <ext-link xlink:href="10.1017/S0007485309990472" ext-link-type="doi" xlink:type="simple">https://doi.org/10.1017/S0007485309990472</ext-link></mixed-citation></ref><ref id="B64"><mixed-citation xmlns:xlink="http://www.w3.org/1999/xlink" xlink:type="simple"><person-group><name name-style="western"><surname>Plóciennik</surname><given-names>M</given-names></name><name name-style="western"><surname>Skonieczka</surname><given-names>M</given-names></name><name name-style="western"><surname>Antczak</surname><given-names>O</given-names></name><name name-style="western"><surname>Siciński</surname><given-names>J</given-names></name></person-group> (<year>2018</year>) <article-title>Phenology of non-biting midges (<tp:taxon-name><tp:taxon-name-part taxon-name-part-type="order">Diptera</tp:taxon-name-part></tp:taxon-name><tp:taxon-name><tp:taxon-name-part taxon-name-part-type="family">Chironomidae</tp:taxon-name-part></tp:taxon-name>) in peatland ponds, Central Poland.</article-title><source>Entomologica Fennica</source><volume>29</volume>(<issue>2</issue>): <fpage>61</fpage>–<lpage>74</lpage>. <ext-link xlink:href="10.33338/ef.71014" ext-link-type="doi" xlink:type="simple">https://doi.org/10.33338/ef.71014</ext-link></mixed-citation></ref></ref-list></tp:taxon-treatment>
