# Supplementary material for: ﻿Chironomidae (Diptera) from mountain lakes of the Eastern Carpathians, Romania: First records and insight into diversity
Source: Zookeys. 2025 Mar 28;1233:107–23. doi: 10.3897/zookeys.1233.142856 (PMC11971640; doi:10.3897/zookeys.1233.142856)
Supplement: XML Treatment for Micropsectra bodanica [file zookeys.1233.142856-treatment7.xml]

<!DOCTYPE tp:taxon-treatment
  PUBLIC "-//TaxonX//DTD Taxonomic Treatment Publishing DTD v0 20100105//EN" "tax-treatment-NSO.dtd">
<tp:taxon-treatment xmlns:tp="http://www.plazi.org/taxpub"><tp:treatment-meta><kwd-group><label>Taxon classification</label><kwd>
                <named-content content-type="kingdom">Animalia</named-content>
              </kwd><kwd>
                <named-content content-type="order">Diptera</named-content>
              </kwd><kwd>
                <named-content content-type="family">Chironomidae</named-content>
              </kwd></kwd-group><mixed-citation publication-type="journal"><person-group><name><surname>Bitušík</surname><given-names>Peter</given-names></name><name><surname>Slobodníková</surname><given-names>Veronika</given-names></name><name><surname>Novikmec</surname><given-names>Milan</given-names></name><name><surname>Dudáš</surname><given-names>Adam</given-names></name><name><surname>Hamerlík</surname><given-names>Ladislav</given-names></name></person-group><article-title>﻿<tp:taxon-name><tp:taxon-name-part taxon-name-part-type="family">Chironomidae</tp:taxon-name-part></tp:taxon-name> (<tp:taxon-name><tp:taxon-name-part taxon-name-part-type="order">Diptera</tp:taxon-name-part></tp:taxon-name>) from mountain lakes of the Eastern Carpathians, Romania: First records and insight into diversity</article-title><source>Zookeys</source><day>28</day><month>03</month><year>2025</year><volume>1233</volume><fpage>107</fpage><lpage>123</lpage><pub-id pub-id-type="doi">10.3897/zookeys.1233.142856</pub-id></mixed-citation></tp:treatment-meta><tp:nomenclature><label>﻿</label><tp:taxon-name>
              <object-id xmlns:xlink="http://www.w3.org/1999/xlink" content-type="arpha" xlink:type="simple">799F3DDE-D436-50AD-9970-2B31F5F4C577</object-id>
              <tp:taxon-name-part taxon-name-part-type="genus" reg="Micropsectra">Micropsectra</tp:taxon-name-part>
              <tp:taxon-name-part taxon-name-part-type="species" reg="bodanica">bodanica</tp:taxon-name-part>
            </tp:taxon-name><tp:taxon-authority>Reiss, 1969</tp:taxon-authority></tp:nomenclature><tp:treatment-sec sec-type="material" id="SECID0EWCBG"><title>Material examined.</title><p>• 1 male, Lake Vinderel (M2), 1 July 2023.</p></tp:treatment-sec><tp:treatment-sec sec-type="distribution" id="SECID0E2CBG"><title>Distribution.</title><p>Palaearctic. The species has so far been recorded from only a few countries, such as Germany, Austria, and Portugal, with its occurrence in Corsica and Slovakia not yet confirmed (<xref ref-type="bibr" rid="B52">Moubayed-Breil and Ashe 2012</xref>; <xref ref-type="bibr" rid="B55">Novikmec et al. 2015</xref>).</p></tp:treatment-sec><tp:treatment-sec sec-type="habitat" id="SECID0EJDBG"><title>Habitat.</title><p>Ecological requirements of the species are still inadequately understood. <xref ref-type="bibr" rid="B68">Reiss (1969)</xref> considered the species (together with <italic><tp:taxon-name><tp:taxon-name-part taxon-name-part-type="genus" reg="Micropsectra">M.</tp:taxon-name-part><tp:taxon-name-part taxon-name-part-type="species" reg="attenuata">attenuata</tp:taxon-name-part></tp:taxon-name></italic>) as cold stenothermic and polyoxybiontic, typically inhabiting mosses on stones in springs and the upper stretches of streams (see also <xref ref-type="bibr" rid="B39">Langton and Visser 2003</xref>). Records of the pupal exuviae of <italic><tp:taxon-name><tp:taxon-name-part taxon-name-part-type="genus" reg="Micropsectra">M.</tp:taxon-name-part><tp:taxon-name-part taxon-name-part-type="species" reg="attenuata">attenuata</tp:taxon-name-part></tp:taxon-name></italic>/<italic><tp:taxon-name><tp:taxon-name-part taxon-name-part-type="genus" reg="Micropsectra"/><tp:taxon-name-part taxon-name-part-type="species" reg="bodanica">bodanica</tp:taxon-name-part></tp:taxon-name></italic> in the Western Carpathians come from headwater streams (one even artificially modified) with stony bottoms but without moss growths (<xref ref-type="bibr" rid="B55">Novikmec et al. 2015</xref>). It can be assumed that the collected adult male comes from a spring or small stream flowing in Lake Vinderel.</p></tp:treatment-sec><tp:treatment-sec sec-type="remarks" id="SECID0E2EBG"><title>Remarks.</title><p>Since the pupal exuviae of <italic><tp:taxon-name><tp:taxon-name-part taxon-name-part-type="genus" reg="Micropsectra">M.</tp:taxon-name-part><tp:taxon-name-part taxon-name-part-type="species" reg="bodanica">bodanica</tp:taxon-name-part></tp:taxon-name></italic> are indistinguishable from those of <italic><tp:taxon-name><tp:taxon-name-part taxon-name-part-type="genus" reg="Micropsectra">M.</tp:taxon-name-part><tp:taxon-name-part taxon-name-part-type="species" reg="attenuata">attenuata</tp:taxon-name-part></tp:taxon-name></italic> (<xref ref-type="bibr" rid="B39">Langton and Visser 2003</xref>), the first record of <italic><tp:taxon-name><tp:taxon-name-part taxon-name-part-type="genus" reg="Micropsectra">M.</tp:taxon-name-part><tp:taxon-name-part taxon-name-part-type="species" reg="bodanica">bodanica</tp:taxon-name-part></tp:taxon-name></italic> based on an adult male in Romania is particularly valuable.</p></tp:treatment-sec><ref-list><ref id="B52"><mixed-citation xmlns:xlink="http://www.w3.org/1999/xlink" xlink:type="simple"><person-group><name name-style="western"><surname>Moubayed-Breil</surname><given-names>J</given-names></name><name name-style="western"><surname>Ashe</surname><given-names>P</given-names></name></person-group> (<year>2012</year>) <article-title>An updated checklist of the <tp:taxon-name><tp:taxon-name-part taxon-name-part-type="family">Chironomidae</tp:taxon-name-part></tp:taxon-name> of Corsica with an outline of their altitudinal and geographical distribution (<tp:taxon-name><tp:taxon-name-part taxon-name-part-type="order">Diptera</tp:taxon-name-part></tp:taxon-name>).</article-title><source>Ephemera</source><volume>13</volume>(<issue>1</issue>): <fpage>13</fpage>–<lpage>39</lpage>.</mixed-citation></ref><ref id="B55"><mixed-citation xmlns:xlink="http://www.w3.org/1999/xlink" xlink:type="simple"><person-group><name name-style="western"><surname>Novikmec</surname><given-names>M</given-names></name><name name-style="western"><surname>Hamerlík</surname><given-names>L</given-names></name><name name-style="western"><surname>Svitok</surname><given-names>M</given-names></name><name name-style="western"><surname>Matúšová</surname><given-names>Z</given-names></name><name name-style="western"><surname>Bitušík</surname><given-names>P</given-names></name></person-group> (<year>2015</year>) <article-title>Remarkable faunistic records of aquatic insects from streams of the Kremnické vrchy Mountains, Slovakia.</article-title><source>Lauterbornia</source><volume>79</volume>: <fpage>51</fpage>–<lpage>57</lpage>.</mixed-citation></ref><ref id="B68"><mixed-citation xmlns:xlink="http://www.w3.org/1999/xlink" xlink:type="simple"><person-group><name name-style="western"><surname>Reiss</surname><given-names>F</given-names></name></person-group> (<year>1969</year>) <article-title>Revision der Gattung <italic><tp:taxon-name><tp:taxon-name-part taxon-name-part-type="genus">Micropsectra</tp:taxon-name-part></tp:taxon-name></italic> Kieff., 1909 (<tp:taxon-name><tp:taxon-name-part taxon-name-part-type="order">Diptera</tp:taxon-name-part></tp:taxon-name>, <tp:taxon-name><tp:taxon-name-part taxon-name-part-type="family">Chironomidae</tp:taxon-name-part></tp:taxon-name>). 1. Die <italic>attenuata</italic>‐Gruppe der Gattung <italic><tp:taxon-name><tp:taxon-name-part taxon-name-part-type="genus">Micropsectra</tp:taxon-name-part></tp:taxon-name></italic>. Beschreibung 5 neuer Arten aus Mitteleuropa und Nordafrika.</article-title><source>Deutsche Entomologische Zeitschrift</source><volume>16</volume>(<issue>4–5</issue>): <fpage>431</fpage>–<lpage>449</lpage>. <ext-link xlink:href="10.1002/mmnd.4810160414" ext-link-type="doi" xlink:type="simple">https://doi.org/10.1002/mmnd.4810160414</ext-link></mixed-citation></ref><ref id="B39"><mixed-citation xmlns:xlink="http://www.w3.org/1999/xlink" xlink:type="simple"><person-group><name name-style="western"><surname>Langton</surname><given-names>PH</given-names></name><name name-style="western"><surname>Visser</surname><given-names>H</given-names></name></person-group> (<year>2003</year>) <tp:taxon-name><tp:taxon-name-part taxon-name-part-type="family">Chironomidae</tp:taxon-name-part></tp:taxon-name> exuviae. A key to pupal exuviae of the West Palaearctic Region. Interactive Identification System for the Europaean Limnofauna (IISEL), World Biodiversity Database, CD–ROM Series.</mixed-citation></ref></ref-list></tp:taxon-treatment>
