# Supplementary material for: ﻿Chironomidae (Diptera) from mountain lakes of the Eastern Carpathians, Romania: First records and insight into diversity
Source: Zookeys. 2025 Mar 28;1233:107–23. doi: 10.3897/zookeys.1233.142856 (PMC11971640; doi:10.3897/zookeys.1233.142856)
Supplement: XML Treatment for Micropsectra notescens [file zookeys.1233.142856-treatment8.xml]

<!DOCTYPE tp:taxon-treatment
  PUBLIC "-//TaxonX//DTD Taxonomic Treatment Publishing DTD v0 20100105//EN" "tax-treatment-NSO.dtd">
<tp:taxon-treatment xmlns:tp="http://www.plazi.org/taxpub"><tp:treatment-meta><kwd-group><label>Taxon classification</label><kwd>
                <named-content content-type="kingdom">Animalia</named-content>
              </kwd><kwd>
                <named-content content-type="order">Diptera</named-content>
              </kwd><kwd>
                <named-content content-type="family">Chironomidae</named-content>
              </kwd></kwd-group><mixed-citation publication-type="journal"><person-group><name><surname>Bitušík</surname><given-names>Peter</given-names></name><name><surname>Slobodníková</surname><given-names>Veronika</given-names></name><name><surname>Novikmec</surname><given-names>Milan</given-names></name><name><surname>Dudáš</surname><given-names>Adam</given-names></name><name><surname>Hamerlík</surname><given-names>Ladislav</given-names></name></person-group><article-title>﻿<tp:taxon-name><tp:taxon-name-part taxon-name-part-type="family">Chironomidae</tp:taxon-name-part></tp:taxon-name> (<tp:taxon-name><tp:taxon-name-part taxon-name-part-type="order">Diptera</tp:taxon-name-part></tp:taxon-name>) from mountain lakes of the Eastern Carpathians, Romania: First records and insight into diversity</article-title><source>Zookeys</source><day>28</day><month>03</month><year>2025</year><volume>1233</volume><fpage>107</fpage><lpage>123</lpage><pub-id pub-id-type="doi">10.3897/zookeys.1233.142856</pub-id></mixed-citation></tp:treatment-meta><tp:nomenclature><label>﻿</label><tp:taxon-name>
              <object-id xmlns:xlink="http://www.w3.org/1999/xlink" content-type="arpha" xlink:type="simple">58C99E7F-6BE9-54C6-9EC8-758B77861E14</object-id>
              <tp:taxon-name-part taxon-name-part-type="genus" reg="Micropsectra">Micropsectra</tp:taxon-name-part>
              <tp:taxon-name-part taxon-name-part-type="species" reg="notescens">notescens</tp:taxon-name-part>
            </tp:taxon-name><tp:taxon-authority>(Walker, 1856)</tp:taxon-authority></tp:nomenclature><tp:treatment-sec sec-type="material" id="SECID0EKHBG"><title>Material examined.</title><p>• 26 pupal exuviae, Lake Buhaescu 2 (R10), 5 July 2023 • 22 pupal exuviae, Lake Buhaescu 3 (R11), 5 July 2023.</p></tp:treatment-sec><tp:treatment-sec sec-type="distribution" id="SECID0EPHBG"><title>Distribution.</title><p>Palaearctic. Widespread in Europe including the Canary Islands (<xref ref-type="bibr" rid="B39">Langton and Visser 2003</xref>); also recorded in Morocco (<xref ref-type="bibr" rid="B33">Kettani and Langton 2011</xref>).</p></tp:treatment-sec><tp:treatment-sec sec-type="habitat" id="SECID0E4HBG"><title>Habitat.</title><p>Traditionally, the species is considered cold stenothermic and polyoxybiontic (<xref ref-type="bibr" rid="B75">Säwedal 1976</xref>). It has been documented in mountain, boreal and woodland springs and spring brooks (<xref ref-type="bibr" rid="B60">Orendt 2000</xref>; <xref ref-type="bibr" rid="B31">Ilmonen et al. 2009</xref>; <xref ref-type="bibr" rid="B42">Lencioni et al. 2012</xref>), as well as alpine lakes and ponds (<xref ref-type="bibr" rid="B11">Bitušík et al. 2006</xref>; <xref ref-type="bibr" rid="B57">Oertli et al. 2010</xref>; <xref ref-type="bibr" rid="B43">Lods-Crozet et al. 2012</xref>). However, data from low-altitude streams suggest a wider temperature tolerance (<xref ref-type="bibr" rid="B50">Móra and Szivák 2012</xref>). Its presence in temporary habitats, such as fountains (<xref ref-type="bibr" rid="B56">Oboňa et al. 2017</xref>) and temporarily flooded wetlands (<xref ref-type="bibr" rid="B44">Lundström et al. 2010</xref>), indicates a high distribution potential of females.</p></tp:treatment-sec><tp:treatment-sec sec-type="remarks" id="SECID0ELJBG"><title>Remarks.</title><p>The presence of <italic><tp:taxon-name><tp:taxon-name-part taxon-name-part-type="genus" reg="Micropsectra">M.</tp:taxon-name-part><tp:taxon-name-part taxon-name-part-type="species" reg="notescens">notescens</tp:taxon-name-part></tp:taxon-name></italic> in Romania has already been reported by <xref ref-type="bibr" rid="B75">Säwedal (1976)</xref> based on two males collected by Andrzej Kownacki from the Fagaras Mts. However, the species is not listed in the latest checklist of Romanian <tp:taxon-name><tp:taxon-name-part taxon-name-part-type="family">Chironomidae</tp:taxon-name-part></tp:taxon-name> (<xref ref-type="bibr" rid="B77">Tatole 2023</xref>).</p></tp:treatment-sec><ref-list><ref id="B39"><mixed-citation xmlns:xlink="http://www.w3.org/1999/xlink" xlink:type="simple"><person-group><name name-style="western"><surname>Langton</surname><given-names>PH</given-names></name><name name-style="western"><surname>Visser</surname><given-names>H</given-names></name></person-group> (<year>2003</year>) <tp:taxon-name><tp:taxon-name-part taxon-name-part-type="family">Chironomidae</tp:taxon-name-part></tp:taxon-name> exuviae. A key to pupal exuviae of the West Palaearctic Region. Interactive Identification System for the Europaean Limnofauna (IISEL), World Biodiversity Database, CD–ROM Series.</mixed-citation></ref><ref id="B33"><mixed-citation xmlns:xlink="http://www.w3.org/1999/xlink" xlink:type="simple"><person-group><name name-style="western"><surname>Kettani</surname><given-names>K</given-names></name><name name-style="western"><surname>Langton</surname><given-names>PH</given-names></name></person-group> (<year>2011</year>) <article-title>New data on the <tp:taxon-name><tp:taxon-name-part taxon-name-part-type="family">Chironomidae</tp:taxon-name-part></tp:taxon-name> (<tp:taxon-name><tp:taxon-name-part taxon-name-part-type="order">Diptera</tp:taxon-name-part></tp:taxon-name>) of the Rif (northern Morocco).</article-title><source>Polish Journal of Entomology</source><volume>80</volume>(<issue>3</issue>): <fpage>587</fpage>–<lpage>595</lpage>. <ext-link xlink:href="10.2478/v10200-011-0046-8" ext-link-type="doi" xlink:type="simple">https://doi.org/10.2478/v10200-011-0046-8</ext-link></mixed-citation></ref><ref id="B75"><mixed-citation xmlns:xlink="http://www.w3.org/1999/xlink" xlink:type="simple"><person-group><name name-style="western"><surname>Säwedal</surname><given-names>L</given-names></name></person-group> (<year>1976</year>) <article-title>Revision of the <italic><tp:taxon-name><tp:taxon-name-part taxon-name-part-type="genus"/><tp:taxon-name-part taxon-name-part-type="species">notescens</tp:taxon-name-part></tp:taxon-name></italic>-group of the genus <tp:taxon-name><tp:taxon-name-part taxon-name-part-type="genus">Micropsectra</tp:taxon-name-part></tp:taxon-name> Kieffer, 1909 (<tp:taxon-name><tp:taxon-name-part taxon-name-part-type="order">Diptera</tp:taxon-name-part></tp:taxon-name>: <tp:taxon-name><tp:taxon-name-part taxon-name-part-type="family">Chironomidae</tp:taxon-name-part></tp:taxon-name>).</article-title><source>Insect Systematics &amp; Evolution</source><volume>7</volume>(<issue>2</issue>): <fpage>109</fpage>–<lpage>144</lpage>. <ext-link xlink:href="10.1163/187631276X00207" ext-link-type="doi" xlink:type="simple">https://doi.org/10.1163/187631276X00207</ext-link></mixed-citation></ref><ref id="B60"><mixed-citation xmlns:xlink="http://www.w3.org/1999/xlink" xlink:type="simple"><person-group><name name-style="western"><surname>Orendt</surname><given-names>C</given-names></name></person-group> (<year>2000</year>) <article-title>The chironomid communities of woodland springs and spring brooks, severely endangered and impacted ecosystems in a lowland region of eastern Germany (<tp:taxon-name><tp:taxon-name-part taxon-name-part-type="order">Diptera</tp:taxon-name-part></tp:taxon-name>: <tp:taxon-name><tp:taxon-name-part taxon-name-part-type="family">Chironomidae</tp:taxon-name-part></tp:taxon-name>).</article-title><source>Journal of Insect Conservation</source><volume>4</volume>: <fpage>79</fpage>–<lpage>91</lpage>. <ext-link xlink:href="10.1023/A:1009684015564" ext-link-type="doi" xlink:type="simple">https://doi.org/10.1023/A:1009684015564</ext-link></mixed-citation></ref><ref id="B31"><mixed-citation xmlns:xlink="http://www.w3.org/1999/xlink" xlink:type="simple"><person-group><name name-style="western"><surname>Ilmonen</surname><given-names>J</given-names></name><name name-style="western"><surname>Paasivirta</surname><given-names>L</given-names></name><name name-style="western"><surname>Virtanen</surname><given-names>R</given-names></name><name name-style="western"><surname>Muotka</surname><given-names>T</given-names></name></person-group> (<year>2009</year>) <article-title>Regional and local drivers of macroinvertebrate assemblages in boreal springs.</article-title><source>Journal of Biogeography</source><volume>36</volume>(<issue>5</issue>): <fpage>822</fpage>–<lpage>834</lpage>. <ext-link xlink:href="10.1111/j.1365-2699.2008.02045.x" ext-link-type="doi" xlink:type="simple">https://doi.org/10.1111/j.1365-2699.2008.02045.x</ext-link></mixed-citation></ref><ref id="B42"><mixed-citation xmlns:xlink="http://www.w3.org/1999/xlink" xlink:type="simple"><person-group><name name-style="western"><surname>Lencioni</surname><given-names>V</given-names></name><name name-style="western"><surname>Marziali</surname><given-names>L</given-names></name><name name-style="western"><surname>Rossaro</surname><given-names>B</given-names></name></person-group> (<year>2012</year>) <article-title>Chironomids as bioindicators of environmental quality in mountain springs.</article-title><source>Freshwater Science</source><volume>31</volume>(<issue>2</issue>): <fpage>525</fpage>–<lpage>541</lpage>. <ext-link xlink:href="10.1899/11-038.1" ext-link-type="doi" xlink:type="simple">https://doi.org/10.1899/11-038.1</ext-link></mixed-citation></ref><ref id="B11"><mixed-citation xmlns:xlink="http://www.w3.org/1999/xlink" xlink:type="simple"><person-group><name name-style="western"><surname>Bitušík</surname><given-names>P</given-names></name><name name-style="western"><surname>Svitok</surname><given-names>M</given-names></name><name name-style="western"><surname>Kološta</surname><given-names>P</given-names></name><name name-style="western"><surname>Hubková</surname><given-names>M</given-names></name></person-group> (<year>2006</year>) Classification of the Tatra Mountains lakes (Slovakia) using chironomids (<tp:taxon-name><tp:taxon-name-part taxon-name-part-type="order">Diptera</tp:taxon-name-part></tp:taxon-name>, <tp:taxon-name><tp:taxon-name-part taxon-name-part-type="family">Chironomidae</tp:taxon-name-part></tp:taxon-name>). Biologia 61(Suppl. 18): S191–S201. <ext-link xlink:href="10.2478/s11756-006-0131-8" ext-link-type="doi" xlink:type="simple">https://doi.org/10.2478/s11756-006-0131-8</ext-link></mixed-citation></ref><ref id="B57"><mixed-citation xmlns:xlink="http://www.w3.org/1999/xlink" xlink:type="simple"><person-group><name name-style="western"><surname>Oertli</surname><given-names>B</given-names></name><name name-style="western"><surname>Indermuehle</surname><given-names>N</given-names></name><name name-style="western"><surname>Angélibert</surname><given-names>S</given-names></name><name name-style="western"><surname>Hinden</surname><given-names>H</given-names></name><name name-style="western"><surname>Stoll</surname><given-names>A</given-names></name></person-group> (<year>2010</year>) <article-title>Macroinvertebrate assemblages in 25 high alpine ponds of the Swiss National Park (Cirque of Macun) and relation to environmental variables.</article-title> In: <person-group><name name-style="western"><surname>Oertli</surname><given-names>B</given-names></name><name name-style="western"><surname>Céréghino</surname><given-names>R</given-names></name><name name-style="western"><surname>Biggs</surname><given-names>J</given-names></name><name name-style="western"><surname>Declerck</surname><given-names>S</given-names></name><name name-style="western"><surname>Hull</surname><given-names>A</given-names></name><name name-style="western"><surname>Miracle</surname><given-names>MR</given-names></name></person-group> (<role>Eds</role>) <issue-title>Pond Conservation in Europe.</issue-title><source>Springer Dordrecht Heidelberg London New York</source>, <fpage>29</fpage>–<lpage>41</lpage>. <ext-link xlink:href="10.1007/978-90-481-9088-1_4" ext-link-type="doi" xlink:type="simple">https://doi.org/10.1007/978-90-481-9088-1_4</ext-link></mixed-citation></ref><ref id="B43"><mixed-citation xmlns:xlink="http://www.w3.org/1999/xlink" xlink:type="simple"><person-group><name name-style="western"><surname>Lods-Crozet</surname><given-names>B</given-names></name><name name-style="western"><surname>Oertli</surname><given-names>B</given-names></name><name name-style="western"><surname>Robinson</surname><given-names>CT</given-names></name></person-group> (<year>2012</year>) <article-title>Long-term patterns of chironomid assemblages in a high elevation stream/lake network (Switzerland) – Implications to global change.</article-title><source>Fauna norvegica</source><volume>31</volume>: <fpage>71</fpage>–<lpage>71</lpage>. <ext-link xlink:href="10.5324/fn.v31i0.1361" ext-link-type="doi" xlink:type="simple">https://doi.org/10.5324/fn.v31i0.1361</ext-link></mixed-citation></ref><ref id="B50"><mixed-citation xmlns:xlink="http://www.w3.org/1999/xlink" xlink:type="simple"><person-group><name name-style="western"><surname>Móra</surname><given-names>A</given-names></name><name name-style="western"><surname>Szivák</surname><given-names>I</given-names></name></person-group> (<year>2012</year>) <article-title>Spatial distribution and diversity of chironomid assemblages in a small hilly stream (<tp:taxon-name><tp:taxon-name-part taxon-name-part-type="order">Diptera</tp:taxon-name-part></tp:taxon-name>: <tp:taxon-name><tp:taxon-name-part taxon-name-part-type="family">Chironomidae</tp:taxon-name-part></tp:taxon-name>).</article-title><source>Aquatic Insects</source><volume>34</volume>: <fpage>127</fpage>–<lpage>138</lpage>. <ext-link xlink:href="10.1080/01650424.2012.643042" ext-link-type="doi" xlink:type="simple">https://doi.org/10.1080/01650424.2012.643042</ext-link></mixed-citation></ref><ref id="B56"><mixed-citation xmlns:xlink="http://www.w3.org/1999/xlink" xlink:type="simple"><person-group><name name-style="western"><surname>Oboňa</surname><given-names>J</given-names></name><name name-style="western"><surname>Demková</surname><given-names>L</given-names></name><name name-style="western"><surname>Smoľák</surname><given-names>R</given-names></name><name name-style="western"><surname>Dominiak</surname><given-names>P</given-names></name><name name-style="western"><surname>Ščerbáková</surname><given-names>S</given-names></name></person-group> (<year>2017</year>) <article-title>Invertebrates in overlooked aquatic ecosystem in the middle of the town.</article-title><source>Periodicum biologorum</source><volume>119</volume>(<issue>1</issue>): <fpage>47</fpage>–<lpage>54</lpage>. <ext-link xlink:href="10.18054/pb.v119i1.4169" ext-link-type="doi" xlink:type="simple">https://doi.org/10.18054/pb.v119i1.4169</ext-link></mixed-citation></ref><ref id="B44"><mixed-citation xmlns:xlink="http://www.w3.org/1999/xlink" xlink:type="simple"><person-group><name name-style="western"><surname>Lundström</surname><given-names>JO</given-names></name><name name-style="western"><surname>Brodin</surname><given-names>Y</given-names></name><name name-style="western"><surname>Schäfer</surname><given-names>ML</given-names></name><name name-style="western"><surname>Vinnersten</surname><given-names>TP</given-names></name><name name-style="western"><surname>Östman</surname><given-names>Ö</given-names></name></person-group> (<year>2010</year>) <article-title>High species richness of <tp:taxon-name><tp:taxon-name-part taxon-name-part-type="family">Chironomidae</tp:taxon-name-part></tp:taxon-name> (<tp:taxon-name><tp:taxon-name-part taxon-name-part-type="order">Diptera</tp:taxon-name-part></tp:taxon-name>) in temporary flooded wetlands associated with high species turn-over rates.</article-title><source>Bulletin of Entomological Research</source><volume>100</volume>(<issue>4</issue>): <fpage>433</fpage>–<lpage>444</lpage>. <ext-link xlink:href="10.1017/S0007485309990472" ext-link-type="doi" xlink:type="simple">https://doi.org/10.1017/S0007485309990472</ext-link></mixed-citation></ref><ref id="B77"><mixed-citation xmlns:xlink="http://www.w3.org/1999/xlink" xlink:type="simple"><person-group><name name-style="western"><surname>Tatole</surname><given-names>V</given-names></name></person-group> (<year>2023</year>) <article-title>An updated checklist of chironomid species (<tp:taxon-name><tp:taxon-name-part taxon-name-part-type="order">Diptera</tp:taxon-name-part></tp:taxon-name>, <tp:taxon-name><tp:taxon-name-part taxon-name-part-type="family">Chironomidae</tp:taxon-name-part></tp:taxon-name>) from Romania.</article-title><source>Travaux du Museum National d’Histoire Naturelle “Grigore Antipa”/ Muzeul National de Istoire Naturala “Grigore Antipa”</source><volume>66</volume>(<issue>1</issue>): <fpage>17</fpage>–<lpage>105</lpage>. <ext-link xlink:href="10.3897/travaux.66.e102065" ext-link-type="doi" xlink:type="simple">https://doi.org/10.3897/travaux.66.e102065</ext-link></mixed-citation></ref></ref-list></tp:taxon-treatment>
