# Supplementary material for: ﻿Chironomidae (Diptera) from mountain lakes of the Eastern Carpathians, Romania: First records and insight into diversity
Source: Zookeys. 2025 Mar 28;1233:107–23. doi: 10.3897/zookeys.1233.142856 (PMC11971640; doi:10.3897/zookeys.1233.142856)
Supplement: XML Treatment for Tanytarsus miriforceps [file zookeys.1233.142856-treatment9.xml]

<!DOCTYPE tp:taxon-treatment
  PUBLIC "-//TaxonX//DTD Taxonomic Treatment Publishing DTD v0 20100105//EN" "tax-treatment-NSO.dtd">
<tp:taxon-treatment xmlns:tp="http://www.plazi.org/taxpub"><tp:treatment-meta><kwd-group><label>Taxon classification</label><kwd>
                <named-content content-type="kingdom">Animalia</named-content>
              </kwd><kwd>
                <named-content content-type="order">Diptera</named-content>
              </kwd><kwd>
                <named-content content-type="family">Chironomidae</named-content>
              </kwd></kwd-group><mixed-citation publication-type="journal"><person-group><name><surname>Bitušík</surname><given-names>Peter</given-names></name><name><surname>Slobodníková</surname><given-names>Veronika</given-names></name><name><surname>Novikmec</surname><given-names>Milan</given-names></name><name><surname>Dudáš</surname><given-names>Adam</given-names></name><name><surname>Hamerlík</surname><given-names>Ladislav</given-names></name></person-group><article-title>﻿<tp:taxon-name><tp:taxon-name-part taxon-name-part-type="family">Chironomidae</tp:taxon-name-part></tp:taxon-name> (<tp:taxon-name><tp:taxon-name-part taxon-name-part-type="order">Diptera</tp:taxon-name-part></tp:taxon-name>) from mountain lakes of the Eastern Carpathians, Romania: First records and insight into diversity</article-title><source>Zookeys</source><day>28</day><month>03</month><year>2025</year><volume>1233</volume><fpage>107</fpage><lpage>123</lpage><pub-id pub-id-type="doi">10.3897/zookeys.1233.142856</pub-id></mixed-citation></tp:treatment-meta><tp:nomenclature><label>﻿</label><tp:taxon-name>
              <object-id xmlns:xlink="http://www.w3.org/1999/xlink" content-type="arpha" xlink:type="simple">79090BE0-B43A-5757-ACFD-FCCDC9265525</object-id>
              <tp:taxon-name-part taxon-name-part-type="genus" reg="Tanytarsus">Tanytarsus</tp:taxon-name-part>
              <tp:taxon-name-part taxon-name-part-type="species" reg="miriforceps">miriforceps</tp:taxon-name-part>
            </tp:taxon-name><tp:taxon-authority>(Kieffer, 1921)</tp:taxon-authority></tp:nomenclature><tp:treatment-sec sec-type="material" id="SECID0ENLBG"><title>Material examined.</title><p>• 13 pupal exuviae, 1 adult – male, Taul Stiol (R4), 3 July 2023 • 110 pupal exuviae, 1 pharate adult – male, 1 adult – male, Lake Lala Mica (R2), 4 July 2023.</p></tp:treatment-sec><tp:treatment-sec sec-type="distribution" id="SECID0ESLBG"><title>Distribution.</title><p>Holarctic. The species is widespread across Europe, primarily in northern and western countries (<xref ref-type="bibr" rid="B2">Ashe and Cranston 1984</xref>; <xref ref-type="bibr" rid="B22">de Jong 2016</xref>), with recent records in Poland, Montenegro and European Russia (<xref ref-type="bibr" rid="B28">Gilka and Dominiak 2007</xref>; <xref ref-type="bibr" rid="B34">Krasheninnikov 2014</xref>; <xref ref-type="bibr" rid="B27">Gadawski et al. 2022</xref>). It is also known from Canada (<xref ref-type="bibr" rid="B22">de Jong 2016</xref>); and the Far East (<xref ref-type="bibr" rid="B59">Orel 2018</xref>).</p></tp:treatment-sec><tp:treatment-sec sec-type="habitat" id="SECID0EUMBG"><title>Habitat.</title><p>Current data indicate that this species is a limnobiont inhabiting lakes mainly at high altitudes and high latitudes (except for Lake Skadar), suggesting a preference for low temperatures (e.g., <xref ref-type="bibr" rid="B80">Verneaux and Aleya 1999</xref>).</p></tp:treatment-sec><tp:treatment-sec sec-type="remarks" id="SECID0E5MBG"><title>Remarks.</title><p>The species exhibits symptoms of glacial relictualism as already suggested by <xref ref-type="bibr" rid="B70">Reiss and Fittkau (1971)</xref> and <xref ref-type="bibr" rid="B69">Reiss (1984)</xref>.</p><p>The collection of floating chironomid pupal exuviae from the lakes in this study provides an excellent basis for the chironomid inventory of the area. For species identification, exuviae are sometimes even more useful than adults (<xref ref-type="bibr" rid="B65">Prat et al. 2016</xref>). However, it should be noted that our species inventory from a “snapshot” survey cannot be comprehensive, as not all species present in a site emerge simultaneously. Even though the collection was conducted during a period suitable for recording most species (<xref ref-type="bibr" rid="B81">Wilson and Ruse 2005</xref>; own data), we believe that the absence of cold-stenothermic species/ genera in our collection is due to their early spring emergence.</p><p>Compared to some Central and East European countries, such as Hungary, Ukraine, Czechia, Slovakia, and Poland, the Romanian chironomid fauna is relatively well-studied. The latest checklist of the family from Romania (<xref ref-type="bibr" rid="B77">Tatole 2023</xref>) includes 517 species, with recent records of nine additional species raising this total to 526. This number could be even higher if species within the genus <italic><tp:taxon-name><tp:taxon-name-part taxon-name-part-type="genus" reg="Limnophyes">Limnophyes</tp:taxon-name-part></tp:taxon-name></italic> and some <italic><tp:taxon-name><tp:taxon-name-part taxon-name-part-type="genus" reg="Chironomus">Chironomus</tp:taxon-name-part></tp:taxon-name></italic> species could be reliably identified.</p><p>A detailed examination of the chorological data in the aforementioned checklist reveals a lack of records from the Rodna and Maramures Mountains. Chironomids are also absent from the list of <tp:taxon-name><tp:taxon-name-part taxon-name-part-type="order">Diptera</tp:taxon-name-part></tp:taxon-name> collected in Maramures Mountains Nature Park (<xref ref-type="bibr" rid="B62">Parvu 2008</xref>). The only available information on chironomids associated with the studied lakes comes from the sediment core of Lake Taul Muced, where subfossil larval remains were identified to morphotype level (<xref ref-type="bibr" rid="B23">Diaconu et al. 2017</xref>).</p><p>Here, we provide the first information about chironomid occurrence within the protected areas of Maramures Mountains Nature Park and Rodna Mountains National Park, offering potential value to use by the administrations of both parks.</p></tp:treatment-sec><ref-list><ref id="B2"><mixed-citation xmlns:xlink="http://www.w3.org/1999/xlink" xlink:type="simple"><person-group><name name-style="western"><surname>Ashe</surname><given-names>P</given-names></name><name name-style="western"><surname>Cranston</surname><given-names>PS</given-names></name></person-group> (<year>1984</year>) <article-title>Family <tp:taxon-name><tp:taxon-name-part taxon-name-part-type="family">Chironomidae</tp:taxon-name-part></tp:taxon-name>.</article-title> In: <person-group><name name-style="western"><surname>Soós</surname><given-names>Á</given-names></name><name name-style="western"><surname>Papp</surname><given-names>L</given-names></name></person-group> (<role>Eds</role>) <issue-title>Catalogue of Palaearctic Diptera: Psychodidae-Chironomidae, Vol.</issue-title><source>2. Akademiai Kiadó, Budapest</source>, <fpage>113</fpage>–<lpage>441</lpage>.</mixed-citation></ref><ref id="B22"><mixed-citation xmlns:xlink="http://www.w3.org/1999/xlink" xlink:type="simple"><person-group><name name-style="western"><surname>de Jong</surname><given-names>Y</given-names></name></person-group> (<year>2016</year>) Fauna Europaea. Fauna Europaea Consortium. Checklist dataset. <ext-link xlink:href="10.15468/ymk1bx" ext-link-type="doi" xlink:type="simple">https://doi.org/10.15468/ymk1bx</ext-link> [<ext-link xlink:type="simple" ext-link-type="uri" xlink:href="http://GBIF.org">GBIF.org</ext-link> on 2024-03-21]</mixed-citation></ref><ref id="B28"><mixed-citation xmlns:xlink="http://www.w3.org/1999/xlink" xlink:type="simple"><person-group><name name-style="western"><surname>Gilka</surname><given-names>W</given-names></name><name name-style="western"><surname>Dominiak</surname><given-names>P</given-names></name></person-group> (<year>2007</year>) <article-title><tp:taxon-name><tp:taxon-name-part taxon-name-part-type="tribe">Tanytarsini</tp:taxon-name-part></tp:taxon-name> (<tp:taxon-name><tp:taxon-name-part taxon-name-part-type="order">Diptera</tp:taxon-name-part></tp:taxon-name>: <tp:taxon-name><tp:taxon-name-part taxon-name-part-type="family">Chironomidae</tp:taxon-name-part></tp:taxon-name>) of the Kashubian Lakeland.</article-title><source>Fragmenta Faunistica</source><volume>50</volume>(<issue>1</issue>): <fpage>47</fpage>–<lpage>55</lpage>. <ext-link xlink:href="10.3161/00159301FF2007.50.1.047" ext-link-type="doi" xlink:type="simple">https://doi.org/10.3161/00159301FF2007.50.1.047</ext-link></mixed-citation></ref><ref id="B34"><mixed-citation xmlns:xlink="http://www.w3.org/1999/xlink" xlink:type="simple"><person-group><name name-style="western"><surname>Krasheninnikov</surname><given-names>AB</given-names></name></person-group> (<year>2014</year>) <article-title>Preliminary data on the chironomid fauna (<tp:taxon-name><tp:taxon-name-part taxon-name-part-type="order">Diptera</tp:taxon-name-part></tp:taxon-name>, <tp:taxon-name><tp:taxon-name-part taxon-name-part-type="family">Chironomidae</tp:taxon-name-part></tp:taxon-name>) of the Pay-Khoy ridge. V.Ya. Levanidov’s Biennial Memorial Meetings.</article-title><source>Dalnauka, Vladivostok</source><volume>6</volume>: <fpage>340</fpage>–<lpage>347</lpage>.</mixed-citation></ref><ref id="B27"><mixed-citation xmlns:xlink="http://www.w3.org/1999/xlink" xlink:type="simple"><person-group><name name-style="western"><surname>Gadawski</surname><given-names>P</given-names></name><name name-style="western"><surname>Rossaro</surname><given-names>B</given-names></name><name name-style="western"><surname>Gilka</surname><given-names>W</given-names></name><name name-style="western"><surname>Montagna</surname><given-names>M</given-names></name><name name-style="western"><surname>Zawal</surname><given-names>A</given-names></name><name name-style="western"><surname>Grabowski</surname><given-names>M</given-names></name></person-group> (<year>2022</year>) <article-title>First insights into the diversity and ecology of non-biting midges (<tp:taxon-name><tp:taxon-name-part taxon-name-part-type="order">Diptera</tp:taxon-name-part></tp:taxon-name>: <tp:taxon-name><tp:taxon-name-part taxon-name-part-type="family">Chironomidae</tp:taxon-name-part></tp:taxon-name>) of the unique ancient Skadar Lake basin (Montenegro/Albania).</article-title><source>Journal of Great Lakes Research</source><volume>48</volume>(<issue>2</issue>): <fpage>538</fpage>–<lpage>550</lpage>. <ext-link xlink:href="10.1016/j.jglr.2021.02.003" ext-link-type="doi" xlink:type="simple">https://doi.org/10.1016/j.jglr.2021.02.003</ext-link></mixed-citation></ref><ref id="B59"><mixed-citation xmlns:xlink="http://www.w3.org/1999/xlink" xlink:type="simple"><person-group><name name-style="western"><surname>Orel</surname><given-names>OV</given-names></name></person-group> (<year>2018</year>) <article-title>Fauna of non-biting midges of the subfamily <tp:taxon-name><tp:taxon-name-part taxon-name-part-type="subfamily">Chironominae</tp:taxon-name-part></tp:taxon-name> (<tp:taxon-name><tp:taxon-name-part taxon-name-part-type="order">Diptera</tp:taxon-name-part></tp:taxon-name>, <tp:taxon-name><tp:taxon-name-part taxon-name-part-type="family">Chironomidae</tp:taxon-name-part></tp:taxon-name>) of the extreme North-East part of Asia.</article-title><source>Euroasian Entomological Journal</source><volume>17</volume>(<issue>3</issue>): <fpage>191</fpage>–<lpage>200</lpage>. <ext-link xlink:href="10.15298/euroasentj.17.3.09" ext-link-type="doi" xlink:type="simple">https://doi.org/10.15298/euroasentj.17.3.09</ext-link></mixed-citation></ref><ref id="B80"><mixed-citation xmlns:xlink="http://www.w3.org/1999/xlink" xlink:type="simple"><person-group><name name-style="western"><surname>Verneaux</surname><given-names>V</given-names></name><name name-style="western"><surname>Aleya</surname><given-names>L</given-names></name></person-group> (<year>1999</year>) <article-title>Comparaison des peuplements chironomidiens du lac de l’Abbaye obtenus par différentes méthodes d’échantillonnage. Intérêts de la récolte des exuvies nymphales.</article-title><source>Revue des Sciences de l’Eau</source><volume>12</volume>: <fpage>45</fpage>–<lpage>63</lpage>. <ext-link xlink:href="10.7202/705343ar" ext-link-type="doi" xlink:type="simple">https://doi.org/10.7202/705343ar</ext-link></mixed-citation></ref><ref id="B70"><mixed-citation xmlns:xlink="http://www.w3.org/1999/xlink" xlink:type="simple"><person-group><name name-style="western"><surname>Reiss</surname><given-names>F</given-names></name><name name-style="western"><surname>Fittkau</surname><given-names>EJ</given-names></name></person-group> (<year>1971</year>) <article-title>Taxonomie und Ökologie europâisch Verbreiteter <italic><tp:taxon-name><tp:taxon-name-part taxon-name-part-type="genus">Tanytarsus</tp:taxon-name-part></tp:taxon-name></italic> Arten (<tp:taxon-name><tp:taxon-name-part taxon-name-part-type="family">Chironomidae</tp:taxon-name-part></tp:taxon-name>, <tp:taxon-name><tp:taxon-name-part taxon-name-part-type="order">Diptera</tp:taxon-name-part></tp:taxon-name>). Archiv für. Hydrobiology Suppl.</article-title><volume>40</volume>(<issue>1–2</issue>): <fpage>75</fpage>–<lpage>200</lpage>.</mixed-citation></ref><ref id="B69"><mixed-citation xmlns:xlink="http://www.w3.org/1999/xlink" xlink:type="simple"><person-group><name name-style="western"><surname>Reiss</surname><given-names>F</given-names></name></person-group> (<year>1984</year>) <article-title>Die Chironomidenfauna (<tp:taxon-name><tp:taxon-name-part taxon-name-part-type="order">Diptera</tp:taxon-name-part></tp:taxon-name>, <tp:taxon-name><tp:taxon-name-part taxon-name-part-type="class">Insecta</tp:taxon-name-part></tp:taxon-name>) des Osterseegebietes in Oberbayern.</article-title><source>Berichte der ANL</source><volume>8</volume>: <fpage>186</fpage>–<lpage>194</lpage>.</mixed-citation></ref><ref id="B65"><mixed-citation xmlns:xlink="http://www.w3.org/1999/xlink" xlink:type="simple"><person-group><name name-style="western"><surname>Prat</surname><given-names>N</given-names></name><name name-style="western"><surname>Puntí</surname><given-names>T</given-names></name><name name-style="western"><surname>Rieradevall</surname><given-names>M</given-names></name></person-group> (<year>2016</year>) <article-title>The use of larvae and pupal exuviae to study the biodiversity of <tp:taxon-name><tp:taxon-name-part taxon-name-part-type="family">Chironomidae</tp:taxon-name-part></tp:taxon-name> in Mediterranean streams.</article-title><source>Journal of Entomological and Acarological Research</source><volume>48</volume>(<issue>1</issue>): <fpage>29</fpage>–<lpage>36</lpage>. <ext-link xlink:href="10.4081/jear.2016.5529" ext-link-type="doi" xlink:type="simple">https://doi.org/10.4081/jear.2016.5529</ext-link></mixed-citation></ref><ref id="B81"><mixed-citation xmlns:xlink="http://www.w3.org/1999/xlink" xlink:type="simple"><person-group><name name-style="western"><surname>Wilson</surname><given-names>RS</given-names></name><name name-style="western"><surname>Ruse</surname><given-names>LP</given-names></name></person-group> (<year>2005</year>) <source>A guide to the identification of genera of chironomid pupal exuviae occurring in Britain and Ireland and their use in monitoring lotic and lentic freshwaters. Freshwater Biological Association Special Publication No.</source><publisher-name>13</publisher-name>, <publisher-loc>Windermere</publisher-loc>, <size units="page">176 pp</size>.</mixed-citation></ref><ref id="B77"><mixed-citation xmlns:xlink="http://www.w3.org/1999/xlink" xlink:type="simple"><person-group><name name-style="western"><surname>Tatole</surname><given-names>V</given-names></name></person-group> (<year>2023</year>) <article-title>An updated checklist of chironomid species (<tp:taxon-name><tp:taxon-name-part taxon-name-part-type="order">Diptera</tp:taxon-name-part></tp:taxon-name>, <tp:taxon-name><tp:taxon-name-part taxon-name-part-type="family">Chironomidae</tp:taxon-name-part></tp:taxon-name>) from Romania.</article-title><source>Travaux du Museum National d’Histoire Naturelle “Grigore Antipa”/ Muzeul National de Istoire Naturala “Grigore Antipa”</source><volume>66</volume>(<issue>1</issue>): <fpage>17</fpage>–<lpage>105</lpage>. <ext-link xlink:href="10.3897/travaux.66.e102065" ext-link-type="doi" xlink:type="simple">https://doi.org/10.3897/travaux.66.e102065</ext-link></mixed-citation></ref><ref id="B62"><mixed-citation xmlns:xlink="http://www.w3.org/1999/xlink" xlink:type="simple"><person-group><name name-style="western"><surname>Parvu</surname><given-names>C</given-names></name></person-group> (<year>2008</year>) <article-title><tp:taxon-name><tp:taxon-name-part taxon-name-part-type="order">Diptera</tp:taxon-name-part></tp:taxon-name> (<tp:taxon-name><tp:taxon-name-part taxon-name-part-type="class">Insecta</tp:taxon-name-part></tp:taxon-name>) of the Maramures Mountains Nature Park (Maramures, Romania).</article-title><source>Transylvanian Review of Systematical and Ecological Research</source><volume>5</volume>: <fpage>155</fpage>–<lpage>164</lpage>.</mixed-citation></ref><ref id="B23"><mixed-citation xmlns:xlink="http://www.w3.org/1999/xlink" xlink:type="simple"><person-group><name name-style="western"><surname>Diaconu</surname><given-names>AC</given-names></name><name name-style="western"><surname>Toth</surname><given-names>M</given-names></name><name name-style="western"><surname>Lamentowicz</surname><given-names>M</given-names></name><name name-style="western"><surname>Heiri</surname><given-names>O</given-names></name><name name-style="western"><surname>Kuske</surname><given-names>E</given-names></name><name name-style="western"><surname>Tanţau</surname><given-names>I</given-names></name><name name-style="western"><surname>Panait</surname><given-names>A-M</given-names></name><name name-style="western"><surname>Braun</surname><given-names>M</given-names></name><name name-style="western"><surname>Feurdean</surname><given-names>A</given-names></name></person-group> (<year>2017</year>) <article-title>How warm? How wet? Hydroclimate reconstruction of the past 7500 years in northern Carpathians, Romania.</article-title><source>Palaeogeography, Palaeoclimatology, Palaeoecology</source><volume>482</volume>: <fpage>1</fpage>–<lpage>12</lpage>. <ext-link xlink:href="10.1016/j.palaeo.2017.05.007" ext-link-type="doi" xlink:type="simple">https://doi.org/10.1016/j.palaeo.2017.05.007</ext-link></mixed-citation></ref></ref-list></tp:taxon-treatment>
